# Supplementary material for: Heterogeneous Antimicrobial Susceptibility Characteristics in Pseudomonas aeruginosa Isolates from Cystic Fibrosis Patients
Source: mSphere. 2018 Mar 14;3(2):e00615-17. doi: 10.1128/mSphere.00615-17 (PMC5853491; doi:10.1128/mSphere.00615-17)
Supplement: TABLE S1 [file sph002182492st1.xlsx]

## Sheet: Suppl.Table1efflux
CDS	Product	Protein Id	CDS Codon Number	Protein Effect	Change	Amino Acid Change	P6-A	P6-B	P34-A	P34-B	P51-A	P51-B	P9-A	P9-B	P28-A	P28-B	P19-A	P19-B	P53-A	P53-B	P5-A	P5-B	P5-C	P4-A	P4-B	*356	*381	PA14
mexA CDS	multidrug resistance protein MexA	NP_249116.1	39	Substitution	G -> A	G -> E			1	1
			166	Substitution	G -> C	G -> A																		1	1
			339	Substitution	C -> G	N -> K							1	1
			340	Substitution	C -> T	A -> V							1	1
			345	Substitution	A -> G	I -> V							1	1
			353	Truncation	C -> T																		1
			373	Substitution	C -> G	D -> E															1	1	1
mexB CDS	multidrug resistance protein MexB	NP_249117.1	194	Substitution	C -> A	N -> K					1	1
			631	Substitution	T -> G	L -> R																						1
			896	Frame Shift	-T														1	1
			927	Truncation	C -> T																							1
			1046	Truncation	C -> T																							1
mexC CDS	resistance-nodulation-cell division (RND) multidrug efflux membrane fusion protein MexC	NP_253289.1	47	Substitution	G -> A	P -> S																						1
			62	Substitution	C -> A	R -> L																						1
			76	Substitution	C -> T	R -> Q							1	1														1
			300	Truncation	G -> A								1	1
			310	Substitution	T -> C	H -> R							1	1														1
			330	Substitution	A -> C	S -> A					1	1	1	1					1	1	1	1	1	1	1	1	1	1
			378	Substitution	C -> T	A -> T							1	1														1
			382	Substitution	AGGT -> GGAC	SP -> SS							1	1														1
			384	Substitution	G -> A	A -> V							1	1														1
mexD CDS	resistance-nodulation-cell division (RND) multidrug efflux transporter MexD	NP_253288.1	87	Substitution	G -> C	T -> S							1	1														1
			155	Substitution	C -> T	A -> T							1	1														1
			257	Substitution	C -> G	E -> Q	1	1					1	1			1	1	1	1	1	1	1					1
			384	Substitution	C -> A	V -> L	1	1
			427	Substitution	T -> C	I -> V							1	1
			434	Substitution	A -> G	V -> A							1	1
			659	Substitution	CC -> TG	TV -> TI							1	1														1
			669	Substitution	T -> C	N -> D							1	1														1
			684	Substitution	GCTA -> ACCG	RS -> RG							1	1														1
			703	Substitution	T -> C	I -> V							1	1														1
			713	Substitution	C -> G	M -> I																						1
			845	Substitution	A -> C	S -> A	1	1			1	1	1	1			1	1	1	1	1	1	1	1	1	1	1	1
			915	Substitution	GCT -> CGC	S -> A							1	1														1
			936	Frame Shift	-C																							1
			945	Substitution	C -> A	A -> S																						1
			960	Substitution	T -> G	I -> L			1	1					1	1
			982	Substitution	T -> C	I -> V							1	1														1
			1031	Substitution	T -> C	K -> R							1	1														1
			1040	Substitution	A -> T	S -> T							1	1														1
			1042	Substitution	C -> T	G -> R							1	1
mexE CDS	resistance-nodulation-cell division (RND) multidrug efflux membrane fusion protein MexE	NP_251183.1	18	Substitution	G -> A	V -> I							1	1
			285	Substitution	C -> T	T -> I													1	1
			299	Substitution	C -> G	T -> S																						1
			383	Substitution	C -> G	A -> G																				1	1
mexF CDS	resistance-nodulation-cell division (RND) multidrug efflux transporter MexF	NP_251184.1	598	Substitution	C -> A	A -> E			1	1					1	1
			689	Substitution	C -> G	F -> L																						1
			789	Frame Shift	-TT																							1
mexH CDS	resistance-nodulation-cell division (RND) effluxmembrane fusion protein	NP_252895.1	166	Substitution	C -> A	R -> S																						1
			238	Substitution	C -> G	I -> M																						1
			260	Substitution	C -> A	L -> M																						1
			365	Frame Shift	(C)6 -> (C)7															1
mexI CDS	resistance-nodulation-cell division (RND) effluxtransporter	NP_252896.1	6	Substitution	T -> A	L -> Q																						1
			447	Substitution	C -> A	P -> H																						1
			603	Substitution	G -> T	A -> S							1	1
			720	Substitution	A -> G	I -> V															1	1	1
			782	Substitution	C -> A	A -> E																						1
			965	Substitution	T -> A	F -> I																						1
mexR CDS	multidrug resistance operon repressor MexR	NP_249115.1	45	Substitution	A -> G	L -> P																			1
			126	Substitution	A -> T	V -> E			1	1					1	1												1
			132	Substitution	A -> G	V -> A			1	1					1	1
mexT CDS	transcriptional regulator MexT	NP_251182.1	7	Substitution	A -> G	M -> V			1	1					1	1
					A -> T	M -> L																						1
			60	Substitution	C -> T	P -> S	1	1			1	1					1	1
			80	Frame Shift	-GCCGGCCA		1	1	1	1	1	1	1	1	1	1	1	1	1	1	1	1	1	1	1	1	1
					-G																							1
			82	Frame Shift	-GCCA																							1
			91	Substitution	C -> T	R -> C																		1	1
			102	Substitution	A -> C	T -> P																						1
			172	Substitution	T -> A	F -> I	1	1	1	1	1	1	1	1	1	1	1	1	1	1	1	1	1	1	1	1	1	1
			235	Substitution	G -> T	C -> F																						1
multidrug efflux lipoprotein mexX CDS	multidrug efflux lipoprotein mexX	NP_250709.1	27	Substitution	C -> T	A -> T													1	1
			30	Substitution	C -> T	A -> T																						1
			328	Substitution	TT -> GA	PK -> PQ															1	1	1
			329	Substitution	T -> G	K -> Q	1	1	1	1	1	1	1	1	1	1	1	1	1	1				1	1	1	1	1
			331	Substitution	A -> C	L -> V			1	1	1	1	1	1	1	1	1	1	1	1				1	1	1	1	1
			346	Substitution	C -> G	D -> H					1	1
			351	Substitution	G -> T	R -> S	1	1
			358	Substitution	A -> G	W -> R					1	1	1	1					1	1				1	1			1
					CCA -> ACG	W -> R	1	1	1	1					1	1	1	1			1	1	1			1	1
multidrug efflux protein CDS mexY	multidrug efflux protein mexY	NP_250708.1	9	Substitution	G -> C	P -> R																						1
			32	Substitution	A -> G	V -> A																	1
			124	Substitution	C -> T	D -> N						1
			152	Substitution	C -> G	E -> D	1	1
			175	Substitution	C -> G	E -> Q																						1
			287	Substitution	C -> T	G -> S					1	1
			336	Substitution	A -> G	I -> T																						1
			421	Substitution	CTC -> TTG	E -> Q																						1
			429	Substitution	C -> T	A -> T																						1
			448	Substitution	A -> G	L -> P																						1
			536	Substitution	T -> C	I -> V																						1
			543	Substitution	T -> C	T -> A	1	1	1	1	1	1	1	1	1	1	1	1			1	1	1			1	1	1
			589	Substitution	C -> G	G -> A																						1
			840	Substitution	G -> C	Q -> E					1	1																1
			843	Substitution	T -> G	Q -> P													1	1
			908	Substitution	A -> T	L -> H																						1
			995	Substitution	C -> T	A -> T																		1	1
			1036	Substitution	T -> G	N -> T																						1
			1039	Substitution	T -> C	Q -> R																						1
		NP_253065.1	64	Substitution	C -> G	T -> S																						1
			408	Substitution	C -> A	N -> K																						1
			511	Substitution	A -> G	Q -> R							1	1					1	1	1	1	1	1	1			1
			575	Substitution	G -> A	R -> H					1	1					1	1
			818	Substitution	G -> T	Q -> H																						1
			853	Substitution	G -> A	A -> T																	1
			1007	Substitution	C -> G	A -> G															1	1	1
multidrug efflux protein NorA CDS	multidrug efflux protein NorA	NP_253981.1	76	Substitution	G -> T	R -> L							1	1
			116	Substitution	G -> C	V -> L							1	1														1
			214	Substitution	T -> G	L -> R							1	1														1
			219	Substitution	G -> A	A -> T													1	1
			220	Substitution	A -> C	E -> A							1	1														1
			429	Substitution	G -> C	G -> A																						1
			450	Substitution	C -> G	P -> R															1	1	1
			457	Substitution	G -> A	A -> T							1	1														1
			474	Substitution	T -> G	L -> R					1	1	1	1			1	1	1	1				1	1	1	1	1
			484	Substitution	A -> G	T -> A							1	1														1
multidrug efflux pump outer membrane protein CDS	multidrug efflux pump outer membrane protein	NP_249929.1	5	Substitution	C -> A	S -> I															1	1	1
			50	Substitution	A -> G	L -> P											1	1
			65	Substitution	T -> C	H -> R											1	1
			105	Substitution	C -> T	G -> S			1	1					1	1
			126	Substitution	G -> C	D -> E																						1
			127	Substitution	CAG -> TAC	L -> V											1	1						1	1
			128	Substitution	T -> C	H -> R			1	1					1	1	1	1						1	1	1	1	1
			135	Substitution	A -> G	V -> A			1	1			1	1	1	1	1	1	1	1				1	1	1	1	1
			198	Substitution	G -> A	S -> L															1	1	1
			312	Substitution	C -> T	E -> K																				1	1
			330	Substitution	G -> A	A -> V	1	1	1	1	1	1	1	1	1	1	1	1	1	1						1	1
			350	Substitution	T -> C	S -> G																						1
			382	Substitution	G -> A	L -> F																						1
			473	Substitution	A -> G	S -> P	1	1	1	1	1	1	1	1	1	1	1	1	1	1						1	1	1
			479	Substitution	T -> A	E -> D											1	1										1
multidrug efflux system protein MdtI CDS	multidrug efflux system protein MdtI	NP_250231.1	7	Substitution	A -> G	I -> T							1	1												1	1
			36	Substitution	C -> T	G -> S											1	1
			56	Substitution	A -> T	V -> E																						1
			101	Substitution	G -> A	A -> V																						1
multidrug resistance efflux pump CDS	multidrug resistance efflux pump	NP_249928.1	7	Substitution	T -> G	E -> D															1	1	1	1	1
			20	Substitution	G -> A	A -> V																						1
			30	Substitution	C -> T	G -> S																				1	1
			136	Substitution	G -> A	A -> V											1	1										1
			159	Substitution	C -> G	D -> H																						1
			183	Substitution	G -> A	A -> V			1	1	1	1	1	1	1	1								1	1
			205	Substitution	T -> C	K -> R			1	1	1	1	1	1	1	1					1	1	1	1	1	1	1	1
			222	Substitution	C -> A	R -> L															1	1	1
			292	Substitution	C -> T	R -> H																						1
			352	Substitution	C -> T	A -> T																						1
multidrug resistance protein CDS	multidrug resistance protein	NP_253846.1	10	Frame Shift	+C															1
			25	Substitution	A -> G	M -> V	1	1	1	1	1	1	1	1	1	1	1	1	1	1	1	1	1	1	1	1	1	1
			163	Substitution	A -> G	D -> G														1
			186	Substitution	A -> C	T -> P						1
			187	Substitution	G -> T	Q -> H																						1
			236	Substitution	A -> C	N -> T			1	1	1	1	1	1	1	1	1	1			1	1	1	1	1
			352	Substitution	A -> T	Q -> L																						1
multidrug resistance protein PmpM CDS	multidrug resistance protein PmpM	NP_250052.1	86	Substitution	ATG -> GTA	H -> Y					1	1									1	1	1					1
			93	Substitution	C -> G	G -> A															1	1	1
			187	Substitution	G -> T	A -> E																						1
			470	Substitution	T -> G	E -> A													1	1								1
					TC -> GT	E -> T											1	1
			472	Substitution	C -> T	A -> T							1	1
multiple drug resistance protein MarC CDS	multiple drug resistance protein MarC	NP_253892.1	10	Substitution	A -> G	I -> V	1	1					1	1												1	1	1
			114	Substitution	T -> A	I -> N							1	1
nalC CDS	transcriptional regulator	NP_252410.1	71	Substitution	G -> A	G -> E	1	1	1	1	1	1	1	1	1	1	1	1	1	1	1	1	1	1	1	1	1	1
			145	Substitution	CC -> TA	A -> V																						1
			209	Substitution	A -> C	S -> R	1	1	1	1	1	1	1	1	1	1	1	1	1	1	1	1	1					1
nalD CDS	transcriptional regulator	NP_252264.1	85	Frame Shift	-TGCGCTCGCTCTAC		1
			133	Frame Shift	-TG			1
			171	Substitution	T -> G	L -> R																						1
			192	Substitution	C -> T	H -> Y																						1
opr86 CDS	outer membrane protein Opr86	NP_252338.1	134	Substitution	G -> T	N -> K																						1
			666	Substitution	C -> T	V -> M								1
					AC -> CT	V -> R	1	1	1	1	1	1	1		1	1								1	1	1	1	1
			668	Substitution	G -> A	R -> C	1		1	1				1
					ACG -> GTA	R -> Y		1			1	1	1		1	1								1	1	1	1	1
			669	Substitution	T -> C	N -> D											1	1
					TGGA -> AGCC	NP -> KA	1	1	1	1		1		1										1
					TGGA -> ATCC	NP -> KD					1				1	1									1	1	1	1
			670	Substitution	G -> C	P -> R											1
					GTCTGG -> TTTGCC	PD -> GK												1
			671	Substitution	T -> C	D -> G																					1	1
					CGT -> TCC	DG -> GS																				1
			672	Frame Shift	-C						1
				Substitution	ACC -> CTT	G -> K								1
			673	Substitution	G -> T	T -> K											1
					CG -> GT	T -> N												1
			674	Substitution	AG -> CC	P -> R			1	1	1	1	1	1	1	1								1	1
			675	Substitution	A -> T	M -> K	1	1	1	1	1	1	1	1	1	1								1	1	1
			676	Substitution	C -> G	K -> N																						1
					CT -> GA	K -> I	1	1	1	1	1	1	1	1	1	1								1	1	1
			677	Substitution	T -> A	N -> I											1	1
					GT -> AA	N -> I	1	1	1	1	1	1	1	1	1	1								1	1	1		1
			678	Substitution	T -> A	Q -> H																					1
					TTG -> AAC	Q -> V											1	1
					TT -> AG	Q -> P	1	1	1	1	1	1	1	1	1	1								1	1	1		1
			681	Substitution	CTTGCTG -> ACGCTCA	DSK -> DER	1		1	1	1	1	1	1	1	1									1
					CTTGCTG -> ACGTTCA	DSK -> DER																				1	1	1
			682	Substitution	CTTGCT -> ACGCTC	SK -> ER		1																1
			697	Substitution	C -> G	G -> A																						1
			740	Substitution	C -> A	K -> N																						1
oprC CDS	copper transport outer membrane porin OprC	NP_252479.1	7	Substitution	G -> A	T -> I			1	1					1	1
			185	Substitution	C -> G	E -> Q											1	1
			209	Substitution	G -> T	R -> S																						1
			334	Substitution	T -> G	D -> A					1	1
			401	Substitution	C -> T	S -> N			1	1					1	1										1	1
			490	Substitution	G -> A	A -> V											1	1
			563	Substitution	G -> A	T -> I																	1
oprD CDS	porin D	NP_249649.1 porin D	42	Substitution	CG -> GA	LD -> LN			1	1	1	1			1	1	1	1	1	1	1	1	1	1	1	1	1
			57	Substitution	AGC -> GAA	S -> E			1	1	1	1			1	1	1	1	1	1	1	1	1	1	1	1	1
			58	Substitution	CAGC -> TCGG	GS -> GR			1	1	1	1			1	1	1	1	1	1	1	1	1	1	1	1	1
			103	Substitution	C -> G	T -> S	1	1																				1
			115	Substitution	A -> C	K -> T	1	1																				1
			170	Substitution	T -> C	F -> L	1	1																				1
			176	Truncation	G -> T																			1	1
			185	Substitution	G -> C	E -> Q																						1
			186	Substitution	CCG -> GGC	P -> G																						1
			189	Substitution	GT -> AC	V -> T																						1
			202	Substitution	G -> C	E -> Q			1	1	1	1			1	1	1	1	1	1	1	1	1	1	1	1	1
			210	Substitution	AT -> GC	I -> A			1	1	1	1			1	1	1	1	1	1	1	1	1	1	1	1	1
			229	Substitution	CG -> GA	LE -> LK			1	1	1	1			1	1	1	1	1	1	1	1	1	1	1	1	1
			240	Substitution	G -> C	S -> T			1	1	1	1			1	1	1	1	1	1	1	1	1	1	1	1	1
			260	Substitution	G -> A	R -> H																						1
			262	Substitution	A -> C	N -> T			1	1	1	1			1	1	1	1	1	1	1	1	1	1	1	1	1
			267	Substitution	G -> T	A -> S			1	1	1	1			1	1	1	1	1	1	1	1	1	1	1	1	1
			281	Substitution	CA -> GC	A -> G			1	1	1	1			1	1	1	1	1	1	1	1	1	1	1	1	1
			296	Substitution	A -> C	K -> Q			1	1	1	1			1	1	1	1	1	1	1	1	1	1	1	1	1
			300	Substitution	TC -> CG	DQ -> DE			1	1	1	1			1	1	1	1	1	1	1	1	1	1	1	1	1
			310	Substitution	C -> G	R -> G			1	1	1	1			1	1	1	1	1	1	1	1	1	1	1	1	1
					C -> A	R -> S							1	1
					CGC -> GAG	R -> E																						1
			315	Substitution	CA -> GC	A -> G																						1
			337	Substitution	AAA -> CGC	K -> R																				1
			359	Substitution	GTC -> CTG	V -> L			1	1	1	1			1	1	1	1	1	1	1	1	1	1	1	1	1
			367	Substitution	A -> C	I -> L																		1	1
			372	Substitution	ATGTC -> GTCGA	MS -> VD			1	1	1	1			1	1	1	1	1	1	1	1	1	1	1	1	1
			374	Substitution	GA -> TC	D -> S			1	1	1	1			1	1	1	1	1	1	1	1	1	1	1	1	1
			375	Substitution	A -> G	N -> S			1	1	1	1			1	1	1	1	1	1	1	1	1	1	1	1	1
			376	Substitution	AA -> TC	N -> S			1	1	1	1			1	1	1	1	1	1	1	1	1	1	1	1	1
			377	Substitution	GT -> TC	V -> S			1	1	1	1			1	1	1	1	1	1	1	1	1	1	1	1	1
			378	Substitution	GGCTATAAGAAC -> TATGCAGGCCTG	GYKN -> YAGL			1	1	1	1			1	1	1	1	1	1	1	1	1	1	1	1	1
			384	Deletion		YG ->			1	1	1	1			1	1	1	1	1	1	1	1	1	1	1	1	1
			425	Substitution	G -> C	G -> A																						1
oprE CDS	anaerobically-induced outer membrane porin OprE	NP_248982.1	55	Substitution	C -> G	T -> S																		1	1			1
			211	Substitution	AGT -> GGC	S -> G																						1
			374	Substitution	CAC -> TGG	AT -> AG																						1
			376	Substitution	G -> C	V -> L																						1
			378	Substitution	G -> C	V -> L																						1
			386	Substitution	T -> G	I -> M																						1
			389	Substitution	GC -> AG	S -> K																						1
			392	Substitution	G -> C	K -> N																						1
			395	Substitution	A -> T	T -> S																						1
			396	Substitution	CC -> GG	A -> G																						1
			408	Substitution	T -> G	S -> A																						1
			432	Substitution	G -> C	S -> T																						1
			436	Substitution	CTG -> TGT	AA -> VS																						1
			440	Substitution	A -> G	S -> G																						1
			441	Substitution	A -> C	N -> T																						1
oprF CDS	outer membrane porin F	NP_250468.1	29	Truncation	C -> A		1
oprI CDS	outer membrane lipoprotein OprI	NP_251543.1	36	Substitution	G -> C	D -> H																						1
			47	Truncation	G -> T																							1
			54	Truncation	G -> T						1	1
oprJ CDS	multidrug efflux outer membrane protein OprJ	NP_253287.1	35	Substitution	C -> G	D -> H	1	1
			68	Substitution	T -> C	D -> G			1	1					1	1	1	1	1	1				1	1			1
			69	Substitution	T -> C	M -> V	1	1	1	1	1	1			1	1	1	1	1	1	1	1	1	1	1	1	1	1
			267	Substitution	T -> C	Q -> R																				1	1
			376	Substitution	T -> A	T -> S							1	1
			448	Substitution	T -> A	T -> S																						1
oprL CDS	peptidoglycan associated lipoprotein OprL	NP_249664.1	144	Frame Shift	+CG																							1
oprM CDS	outer membrane protein OprM	NP_249118.1	41	Substitution	T -> C	Y -> H																						1
			92	Frame Shift	(G)3 -> (G)2																					1
			228	Substitution	C -> T	T -> I																						1
oprN CDS	multidrug efflux outer membrane protein OprN	NP_251185.1	13	Substitution	T -> C	S -> P																						1
			177	Substitution	A -> G	E -> G																						1
Grand Total							32	31	57	57	58	59	64	66	56	56	56	56	45	48	46	46	50	56	57	56	51	145
Isolate *365 and *381 are CF Pa reference strains belong to clonal type DK40 from different patients (Marvig et al., 2014).
