# Supplementary material for: Heterogeneous Antimicrobial Susceptibility Characteristics in Pseudomonas aeruginosa Isolates from Cystic Fibrosis Patients
Source: mSphere. 2018 Mar 14;3(2):e00615-17. doi: 10.1128/mSphere.00615-17 (PMC5853491; doi:10.1128/mSphere.00615-17)
Supplement: TABLE S2 [file sph002182492st2.xlsx]

## Sheet: Suppl.Table2amp
		CDS	Product	Protein Id	CDS Codon Number	Protein Effect	Change	Amino Acid Change	P6-A	P6-B	P34-A	P34-B	P51-A	P51-B	P9-A	P9-B	P28-A	P28-B	P19-A	P19-B	P53-A	P53-B	P5-A	P5-B	P5-C	P4-A	P4-B	*356	*381	PA14
		ampC CDS	beta-lactamase	NP_252799.1	27	Substitution	GC -> AT	G -> D																					1	1
					55	Substitution	G -> A	A -> T																					1	1
					79	Substitution	G -> A	R -> Q	1	1	1	1			1	1	1	1			1	1	1	1	1	1	1
					105	Substitution	A -> G	T -> A	1	1	1	1	1	1	1	1	1	1	1	1	1	1	1	1	1	1	1	1	1	1
					155	Substitution	A -> G	Q -> R																					1	1
					176	Substitution	T -> G	L -> R					1	1					1	1
					205	Substitution	G -> T	V -> L																					1	1
					254	Substitution	G -> A	S -> N													1	1
					274	Substitution	C -> T	P -> L			1	1					1	1
					391	Substitution	G -> C	G -> A																					1	1
		ampD CDS	N-acetyl-anhydromuranmyl-L-alanine amidase	NP_253212.1	21	Substitution	G -> T	F -> L																						1
					132	Substitution	T -> C	Y -> C														1
					136	Substitution	G -> A	A -> V							1	1			1	1
					148	Substitution	C -> G	G -> A					1	1	1	1			1	1	1	1				1	1
					175	Substitution	G -> A	S -> L					1	1												1	1
					183	Substitution	C -> A	D -> Y													1	1
		ampG CDS	AmpG protein	NP_253083.1	580	Substitution	C -> A	S -> Y													1	1
					583	Substitution	G -> A	A -> T	1	1	1	1	1	1	1	1	1	1	1	1	1	1	1	1	1	1	1	1	1	1
		ampR CDS	transcriptional regulator AmpR	NP_252798.1	75	Substitution	T -> A	D -> V																						1
					114	Substitution	T -> G	E -> A																					1	1
					194	Substitution	C -> A	A -> S																		1	1
					244	Substitution	G -> A	R -> W	1	1					1	1
					273	Substitution	C -> T	G -> E	1	1
					283	Substitution	C -> T	G -> E							1	1					1	1							1	1
					287	Substitution	ATCT -> TGGC	EM -> GQ							1	1
					288	Substitution	A -> C	M -> R													1	1							1	1
					290	Substitution	G -> A	A -> V							1	1
					291	Substitution	AAC -> CAA	V -> L							1	1
					293	Frame Shift	+T								1	1
					295	Substitution	CCC -> GCG	G -> R							1	1
					297	Extension	T -> A								1	1
		dacB CDS	D-alanyl-D-alanine carboxypeptidase	NP_251737.1	156	Substitution	G -> T	Q -> H																						1
					394	Substitution	G -> C	A -> P			1	1	1	1			1	1			1	1				1	1	1	1
					494	Substitution	G -> A	A -> T	1	1
		blaOXA-50	beta-lactamase	NP_254201.1	14	Substitution	G -> C	G -> A																		1	1
					16	Substitution	A -> G	T -> A							1	1										1	1		1	1
					25	Substitution	A -> G	Q -> R																					1	1
					49	Substitution	C -> T	R -> C													1	1						1
							G -> T	R -> L							1	1										1	1
					109	Substitution	C -> G	D -> E	1	1	1	1	1	1			1	1			1	1						1
					139	Substitution	G -> A	G -> S															1	1	1
					167	Substitution	G -> A	R -> H	1	1	1	1	1	1			1	1			1	1
					196	Substitution	G -> A	G -> D																						1
		cat CDS	chloramphenicol acetyltransferase	NP_249397.1	25	Substitution	A -> G	V -> A																	1
					38	Substitution	T -> G	H -> P					1	1
					65	Substitution	T -> C	I -> V							1	1													1	1
					70	Substitution	G -> C	A -> G																						1
					97	Substitution	A -> G	V -> A	1	1	1	1	1	1	1	1	1	1					1	1	1	1	1		1	1
					147	Substitution	C -> T	V -> I													1	1
					151	Substitution	C -> T	A -> T																	1
					178	Truncation	C -> T																						1	1
					195	Substitution	AGT -> GGC	T -> A	1	1	1	1			1	1	1	1											1	1
					209	Substitution	C -> A	Q -> H													1	1
					211	Substitution	T -> A	T -> S															1	1	1
		aph CDS	aminoglycoside 3-N-acetyltransferase	NP_252808.1	42	Substitution	G -> A	A -> V	1	1	1	1	1	1	1	1	1	1								1	1	1
					43	Substitution	G -> T	A -> E																					1	1
