# Supplementary material for: Heterogeneous Antimicrobial Susceptibility Characteristics in Pseudomonas aeruginosa Isolates from Cystic Fibrosis Patients
Source: mSphere. 2018 Mar 14;3(2):e00615-17. doi: 10.1128/mSphere.00615-17 (PMC5853491; doi:10.1128/mSphere.00615-17)
Supplement: TABLE S3 [file sph002182492st3.xlsx]

## Sheet: Suppl.Table3mut&rec.uvr
CDS	Product	Protein Id	CDS Codon Number	Protein Effect	Nucleotide Change	Amino Acid Change	P6-A	P6-B	P34-A	P34-B	P51-A	P51-B	P9-A	P9-B	P28-A	P28-B	P19-A	P19-B	P53-A	P53-B	P5-A	P5-B	P5-C	P4-A	P4-B	*356	*381	PA14
mutL	DNA mismatch repair protein	NP_253633.1	4	Substitution	C -> T	A -> T																		1	1			1
			118	Substitution	T -> C	T -> A					1	1
			320	Substitution	A -> C	M -> R																						1
			321	Substitution	C -> T	V -> I															1	1	1
			365	Substitution	G -> A	P -> S													1	1
			427	Substitution	C -> T	G -> D			1
			428	Substitution	C -> A	E -> D													1	1
			467	Substitution	T -> C	D -> G																	1
mutM CDS	formamidopyrimidine-DNA glycosylase	NP_249048.1	66	Substitution	G -> T	A -> S	1	1																		1	1
			103	Substitution	G -> A	A -> T																						1
			251	Substitution	C -> G	T -> S					1	1
mutS	DNA mismatch repair protein MutS	NP_252310.1	187	Substitution	G -> T	A -> S											1	1
			307	Substitution	G -> T	W -> C																						1
			519	Frame Shift	-GCCCTGGCCCGCG															1
			728	Frame Shift	(T)3 -> (T)2																							1
			781	Substitution	GCC -> ACT	A -> T																						1
mutY CDS	A/G-specific adenine glycosylase	NP_253834.1	311	Substitution	G -> A	G -> S			1	1	1	1			1	1										1	1
			354	Substitution	G -> A	A -> T							1	1					1	1	1	1	1					1
recB CDS	exodeoxyribonuclease V subunit beta	NP_252974.1	50	Substitution	T -> C	N -> S																				1	1	1
			90	Substitution	C -> A	A -> S													1	1	1	1	1
			109	Substitution	T -> C	T -> A	1	1	1	1	1	1	1	1	1	1	1	1	1	1	1	1	1	1	1
			197	Substitution	C -> T	A -> T	1	1	1	1					1	1	1	1	1	1	1	1	1	1	1	1	1
			227	Substitution	C -> T	A -> T	1	1	1	1					1	1			1	1	1	1	1	1	1
			254	Substitution	C -> T	A -> T													1	1	1	1	1	1	1
			294	Substitution	C -> G	S -> T															1	1	1
			321	Substitution	C -> T	E -> K	1	1
			355	Substitution	T -> C	H -> R					1	1	1	1														1
			356	Truncation	C -> A																							1
			359	Substitution	T -> C	I -> V					1	1	1	1														1
			390	Substitution	G -> T	Q -> K																						1
			410	Substitution	C -> T	V -> M							1	1												1	1
			426	Substitution	T -> C	D -> G																						1
					C -> A	D -> Y	1	1
			457	Frame Shift	-A																							1
			541	Substitution	A -> G	V -> A																						1
			632	Substitution	GC -> AT	A -> I					1	1	1	1			1	1
			648	Substitution	C -> T	A -> T					1	1	1	1			1	1								1	1
			687	Substitution	G -> A	R -> C							1	1
			714	Substitution	C -> T	R -> Q																						1
			715	Substitution	G -> A	H -> Y																						1
			741	Substitution	ACC -> GCG	G -> R																						1
			806	Substitution	G -> A	A -> V																						1
			927	Substitution	T -> C	Q -> R																						1
			964	Substitution	A -> G	V -> A																		1	1			1
			996	Substitution	C -> T	A -> T													1	1	1	1	1
			1012	Substitution	G -> A	P -> S							1	1
			1029	Substitution	A -> C	D -> E					1	1					1	1
			1081	Substitution	C -> T	G -> R					1	1
			1213	Substitution	T -> C	T -> A	1	1	1	1	1	1	1	1	1	1	1	1	1	1	1	1	1	1	1	1	1	1
recC CDS	exodeoxyribonuclease V subunit gamma	NP_252975.1	150	Substitution	C -> A	E -> D							1	1
			227	Substitution	G -> A	S -> F																						1
			297	Substitution	G -> A	A -> V																				1	1
			358	Substitution	T -> C	T -> A	1	1	1	1	1	1	1	1	1	1	1	1	1	1	1	1	1	1	1	1	1	1
			663	Substitution	C -> A	A -> S																	1
			834	Substitution	G -> T	R -> S	1	1	1	1	1	1	1	1	1	1	1	1						1	1
			837	Substitution	C -> G	E -> D	1	1	1	1	1	1	1	1	1	1	1	1						1	1
			839	Substitution	C -> G	G -> A	1	1	1	1	1	1	1	1	1	1	1	1						1	1
			840	Substitution	A -> G	V -> A																						1
			846	Substitution	G -> A	P -> S	1	1	1	1					1	1								1	1
			848	Substitution	G -> C	P -> A																				1	1
			855	Substitution	CGC -> TGT	A -> T											1	1
			869	Substitution	A -> C	V -> G																						1
			890	Substitution	G -> T	D -> E																						1
			902	Substitution	C -> G	W -> C					1	1
			927	Substitution	A -> G	V -> A	1	1	1	1	1	1	1	1	1	1	1	1						1	1			1
			988	Substitution	G -> A	P -> S																				1	1	1
			1023	Substitution	T -> C	S -> G	1	1	1	1	1	1	1	1	1	1	1	1						1	1			1
			1068	Substitution	T -> C	S -> G	1	1	1	1	1	1	1	1	1	1	1	1	1	1	1	1	1	1	1	1	1	1
			1088	Substitution	G -> C	L -> V	1	1	1	1	1	1	1	1	1	1	1	1	1	1	1	1	1	1	1			1
recD CDS	exodeoxyribonuclease V subunit alpha	NP_252973.1	7	Substitution	T -> A	Q -> H																						1
			26	Substitution	G -> A	A -> V																		1	1			1
			89	Substitution	C -> G	V -> L	1	1	1	1	1	1	1	1	1	1	1	1	1	1	1	1	1	1	1	1	1	1
			116	Substitution	T -> C	H -> R																						1
			131	Substitution	G -> A	P -> S																						1
			168	Substitution	G -> A	H -> Y																				1	1
			328	Frame Shift	-AC																							1
			398	Substitution	G -> T	T -> N																				1	1
			407	Substitution	A -> C	S -> A	1	1	1	1	1	1	1	1	1	1	1	1	1	1	1	1	1	1	1	1	1	1
			463	Substitution	G -> A	R -> C														1
			484	Substitution	T -> C	T -> A							1	1			1	1						1	1
			705	Substitution	T -> C	R -> G													1	1	1	1	1
			708	Substitution	T -> G	Q -> P																						1
recF CDS	DNA replication and repair protein RecF	NP_064723.1	263	Substitution	G -> T	A -> S															1	1	1	1	1
recG CDS	ATP-dependent DNA helicase RecG	NP_254032.1	68	Substitution	G -> A	G -> S			1	1					1	1
			151	Substitution	C -> T	P -> S																						1
			263	Substitution	G -> A	A -> T															1	1	1
			424	Substitution	C -> G	I -> M																						1
			661	Substitution	A -> G	D -> G											1	1
recJ CDS	single-stranded-DNA-specific exonuclease RecJ	NP_252414.1	47	Substitution	T -> A	Y -> F	1	1											1	1	1	1	1	1	1			1
			58	Substitution	C -> T	A -> T															1	1	1
recN CDS	DNA repair protein RecN	NP_253451.1	251	Substitution	A -> G	N -> S													1	1	1	1	1			1	1	1
			254	Substitution	A -> G	T -> A													1	1
					A -> T	T -> S	1	1
			258	Substitution	G -> A	G -> S													1	1						1	1
			360	Substitution	G -> A	E -> K	1	1	1	1	1	1	1	1	1	1	1	1	1	1	1	1	1	1	1	1	1	1
			362	Substitution	A -> C	E -> D	1	1											1	1						1	1	1
recO CDS	DNA repair protein RecO	NP_249463.1	41	Insertion	+GTG	-> V																						1
			74	Substitution	TG -> CA	GV -> GI	1	1											1	1						1	1	1
recombination associated protein RdgC CDS	recombination associated protein RdgC	NP_251953.1	30	Substitution	T -> C	S -> P	1	1	1	1	1	1	1	1	1	1	1	1	1	1	1	1	1	1	1	1	1	1
			51	Substitution	G -> A	G -> D													1	1
			215	Substitution	C -> G	T -> S																						1
recombination factor protein RarA CDS	recombination factor protein RarA	NP_251303.1	173	Substitution	C -> T	G -> S					1	1
			186	Substitution	C -> G	K -> N					1	1
			188	Substitution	C -> G	R -> S					1	1																1
			241	Substitution	G -> T	F -> L																						1
			377	Substitution	C -> A	G -> C									1	1
recombination regulator RecX CDS	recombination regulator RecX	NP_252306.1	3	Substitution	A -> G	I -> T	1	1													1	1	1			1	1	1
			8	Substitution	G -> A	P -> L																				1	1
			149	Substitution	GCC -> ACT	G -> S																						1
recQ CDS	ATP-dependent DNA helicase RecQ	NP_252034.1	31	Substitution	C -> G	E -> D																						1
			211	Substitution	G -> C	P -> A																						1
recR CDS	recombination protein RecR	NP_250225.1	48	Substitution	C -> T	T -> I											1	1
			59	Substitution	A -> G	Q -> R																						1
			94	Substitution	G -> A	V -> M							1	1
uvrA CDS	excinuclease ABC subunit A	NP_252924.1	334	Substitution	A -> C	E -> D							1	1							1	1	1	1	1
			529	Substitution	G -> C	G -> A											1	1
			631	Substitution	C -> A	P -> T																						1
			893	Substitution	G -> C	D -> H																						1
			928	Substitution	C -> T	P -> S					1	1					1	1	1	1
uvrB CDS	excinuclease ABC subunit B	NP_251828.1	10	Substitution	A -> G	F -> S																						1
			62	Substitution	A -> G	L -> P																						1
			406	Substitution	C -> T	V -> I																						1
			517	Substitution	C -> A	A -> S																				1	1
uvrC CDS	excinuclease ABC subunit C	NP_251275.1	27	Substitution	C -> G	E -> D	1	1	1	1	1	1	1	1	1	1	1	1	1	1	1	1	1	1	1	1	1	1
			202	Substitution	C -> T	R -> K			1	1	1	1			1	1
			316	Substitution	C -> G	L -> F							1	1
			382	Substitution	G -> A	L -> F			1	1					1	1
			462	Substitution	C -> T	D -> N			1	1					1	1
uvrD CDS	DNA-dependent helicase II	NP_254130.1	344	Substitution	AG -> GA	K -> R																						1
			556	Substitution	G -> A	V -> I																						1
			641	Substitution	G -> T	A -> S																						1
			662	Substitution	GT -> AC	S -> N	1	1	1	1	1	1	1	1	1	1	1	1								1	1	1
			666	Substitution	A -> G	N -> S	1	1	1	1	1	1	1	1	1	1	1	1								1	1	1
Grand Total							28	28	26	25	32	32	30	30	26	26	28	28	27	29	26	26	28	26	26	28	28	68
Isolate *365 and *381 are CF Pa reference strains belong to clonal type DK40 from different patients (Marvig et al., 2014).
21
