# Supplementary material for: Heterogeneous Antimicrobial Susceptibility Characteristics in Pseudomonas aeruginosa Isolates from Cystic Fibrosis Patients
Source: mSphere. 2018 Mar 14;3(2):e00615-17. doi: 10.1128/mSphere.00615-17 (PMC5853491; doi:10.1128/mSphere.00615-17)
Supplement: TABLE S4 [file sph002182492st4.xlsx]

## Sheet: Suppl.Table4Indels
CDS	Product	Protein Id	CDS Codon Number	Protein Effect	Change	P6-A	P6-B	P34-A	P34-B	P51-A	P51-B	P9-A	P9-B	P28-A	P28-B	P19-A	P19-B	P53-A	P53-B	P5-A	P5-B	P5-C	P4-A	P4-B	*356	*381	PA14
3-hydroxyacyl-CoA dehydrogenase CDS	3-hydroxyacyl-CoA dehydrogenase	NP_250319.1	76	Frame Shift	-T													1	1
			405	Frame Shift	(C)4 -> (C)3																						1
3-ketoacyl-ACP reductase CDS	3-ketoacyl-ACP reductase	NP_253474.1	132	Frame Shift	(C)7 -> (C)8																	1
3-mercaptopyruvate sulfurtransferase CDS	3-mercaptopyruvate sulfurtransferase	NP_249983.1	253	Insertion	+CTC																						1
3-oxoacyl-ACP synthase CDS	3-oxoacyl-ACP synthase	NP_248788.1	105	Frame Shift	+CA																						1
3-oxopropanoate dehydrogenase CDS	3-oxopropanoate dehydrogenase	NP_248820.1	218	Frame Shift	(T)3 -> (T)2																						1
5-formyltetrahydrofolate cyclo-ligase CDS	5-formyltetrahydrofolate cyclo-ligase	NP_253915.1	5	Truncation	C -> T																						1
aat CDS	leucyl/phenylalanyl-tRNA--protein transferase	NP_251307.1	220	Frame Shift	-TA																						1
ABC transporter ATP-binding protein CDS	ABC transporter ATP-binding protein	NP_250116.1	57	Truncation	C -> T															1	1	1
			421	Truncation	G -> T																						1
		NP_250751.1	139	Truncation	C -> T																						1
		NP_252137.1	224	Frame Shift	(G)4 -> (G)3																						1
		NP_252726.1	150	Frame Shift	+CC																						1
		NP_253284.1	13	Frame Shift	(C)7 -> (C)8														1			1
		NP_253285.1	20	Frame Shift	-C																						1
		NP_253549.1	194	Truncation	C -> A																						1
		NP_254190.1	224	Frame Shift	(G)3 -> (G)2																						1
ABC transporter ATP-binding protein/permease CDS	ABC transporter ATP-binding protein/permease	NP_249551.1	335	Truncation	G -> T																						1
		NP_253918.1	513	Frame Shift	-G																		1	1
			514	Frame Shift	-C																		1	1
			518	Deletion	-TGG																		1	1
ABC transporter CDS	ABC transporter	NP_249293.1	138	Frame Shift	+T																						1
		NP_250033.1	236	Frame Shift	-GC																						1
		NP_250748.1	316	Frame Shift	-G																						1
		NP_250894.1	8	Insertion	(AGGGCG)3 -> (AGGGCG)4			1						1	1
		NP_253186.1	220	Frame Shift	-C																						1
ABC transporter permease CDS	ABC transporter permease	NP_248828.1	308	Frame Shift	(G)3 -> (G)4																						1
		NP_249016.1	28	Deletion	-AGCATC									1	1
		NP_251368.1	166	Frame Shift	-C																						1
		NP_252138.1	187	Frame Shift	-G																						1
		NP_252526.1	30	Frame Shift	+A																						1
		NP_253546.2	110	Frame Shift	-T																						1
		NP_253782.1	221	Frame Shift	(C)2 -> (C)3																						1
		NP_253917.1	344	Frame Shift	+A																						1
ABC-F family ATPase CDS	ABC-F family ATPase	NP_250654.1	511	Frame Shift	-G																						1
accB CDS	acetyl-CoA carboxylase biotin carboxyl carrier protein subunit	NP_253534.1	52	Deletion	-TCCGGTCGCCGC																				1
			54	Deletion	-TCGCCG													1	1
				Frame Shift	-T																					1
			56	Frame Shift	-C																					1
aceK CDS	bifunctional isocitrate dehydrogenase kinase/phosphatase	NP_250067.1	528	Frame Shift	-GT																						1
acetoacetyl-CoA synthetase CDS	acetoacetyl-CoA synthetase	NP_250687.1	251	Frame Shift	-C																						1
acetylornithine deacetylase CDS	acetylornithine deacetylase	NP_254077.1	308	Frame Shift	-T																						1
acetylpolyamine aminohydrolase CDS	acetylpolyamine aminohydrolase	NP_252463.1	24	Frame Shift	-CC																						1
acetyltransferase CDS	acetyltransferase	NP_250961.1	162	Frame Shift	-C																						1
		NP_252855.1	7	Frame Shift	-C																						1
acid phosphatase CDS	acid phosphatase	NP_248880.1	63	Truncation	G -> T																						1
acnB CDS	aconitate hydratase B	NP_250478.1	156	Frame Shift	+G																						1
aconitate hydratase CDS	aconitate hydratase	NP_249485.1	680	Frame Shift	+A																						1
acyl-CoA dehydrogenase CDS	acyl-CoA dehydrogenase	NP_249197.1	233	Frame Shift	-C																						1
			557	Truncation	-CAA																						1
		NP_249437.1	342	Truncation	A -> T																						1
		NP_250322.1	20	Frame Shift	-C																						1
		NP_251242.1	152	Frame Shift	-C																						1
		NP_252283.1	173	Truncation	C -> A																						1
		NP_252661.1	448	Frame Shift	(C)5 -> (C)4																	1
		NP_253666.1	284	Frame Shift	-C																						1
acyl-CoA synthetase CDS	acyl-CoA synthetase	NP_252549.1	273	Frame Shift	(C)2 -> (C)3																						1
		NP_252887.1	478	Frame Shift	(G)6 -> (G)7																	1
acyl-CoA thioesterase CDS	acyl-CoA thioesterase	NP_249140.1	9	Frame Shift	(C)5 -> (C)4	1	1	1	1	1	1			1	1			1	1	1	1	1	1	1			1
		NP_252430.1	100	Truncation	G -> C			1	1
			125	Frame Shift	(T)4 -> (T)3																	1
acyl-CoA thiolase CDS	acyl-CoA thiolase	NP_251243.1	123	Frame Shift	+CG																						1
		NP_251630.1	28	Frame Shift	(G)3 -> (G)4					1	1
adenylosuccinate lyase CDS	adenylosuccinate lyase	NP_252207.1	98	Frame Shift	(C)6 -> (C)7																	1
aguA CDS	agmatine deiminase	NP_248983.1	31	Frame Shift	CCAGTTGTCCGGGCGT -> GC														1
			70	Frame Shift	+C					1	1
aguR CDS	transcriptional regulator AguR	NP_248985.1	114	Frame Shift	-T																						1
alcohol dehydrogenase CDS	alcohol dehydrogenase	NP_250809.1	116	Frame Shift	+C															1	1	1
		NP_250965.1	24	Frame Shift	-CG								1
					-CGCGGCG							1
			26	Frame Shift	-C								1
aldehyde dehydrogenase CDS	aldehyde dehydrogenase	NP_249718.1	382	Frame Shift	(GG)3 -> (GG)4																	1
			424	Frame Shift	-TA																						1
		NP_251068.1	766	Frame Shift	(C)4 -> (C)5																	1
		NP_252878.1	10	Truncation	C -> G																						1
algA CDS	bifunctional mannose-1-phosphate guanylyltransferase/mannose-6-phosphate isomerase	NP_252241.1	201	Frame Shift	-CA								1
algC CDS	phosphomannomutase	NP_254009.2	361	Deletion	-CCG	1	1	1	1					1						1	1	1					1
			362	Deletion	-GTGGCG		1	1														1
				Frame Shift	GTGGCG -> C															1
algE CDS	alginate production protein AlgE	NP_252234.1	110	Frame Shift	-C																						1
algF CDS	alginate o-acetyltransferase AlgF	NP_252240.1	81	Frame Shift	(CC)3 -> (CC)4																	1
algP CDS	alginate regulatory protein AlgP	NP_253940.1	160	Deletion	-AGCCGGCTTGGC																	1
				Frame Shift	-TTGGC															1
			253	Deletion	-GCTTCGCGGCTGCGG				1						1
				Frame Shift	-CGCGGCTGCGG			1
					-CTTCGCGGCTGCGG									1
			257	Frame Shift	-GCTT			1
			260	Deletion	-AGCTGGCTTGGC																		1	1
algQ CDS	anti-RNA polymerase sigma 70 factor	NP_253942.1	12	Frame Shift	(C)7 -> (C)6																	1
alkaline phosphatase L CDS	alkaline phosphatase L	NP_249379.1	24	Insertion	+ACA																						1
alpha-1,4-glucan:maltose-1-phosphate maltosyltransferase CDS	alpha-1,4-glucan:maltose-1-phosphate maltosyltransferase	NP_250841.1	219	Frame Shift	+CA																						1
alr CDS	biosynthetic alanine racemase	NP_253617.1	74	Insertion	+TGCGCG													1	1
ambA CDS	protein AmbA	NP_250996.1	21	Frame Shift	+G																						1
ambB CDS	protein AmbB	NP_250995.1	528	Frame Shift	+T																						1
ambE CDS	protein AmbE	NP_250992.1	1711	Insertion	(CCG)2 -> (CCG)3	1														1	1	1
					+TCG					1	1	1	1			1	1	1	1				1	1	1	1
amidase CDS	amidase	NP_248893.1	464	Truncation	GTGGGCC -> CTAACGT			1			1							1			1	1
					GTGGGCCA -> CTAACGTG		1
			465	Truncation	GTGGGC -> CTAACG	1
			472	Frame Shift	CT -> AACA	1	1				1			1						1	1	1
					CT -> ACA			1
			477	Frame Shift	+T	1	1	1			1			1	1			1	1	1	1	1
			480	Frame Shift	+TA	1	1	1	1	1	1			1	1			1	1	1	1	1
		NP_249395.1	212	Frame Shift	-C																						1
			458	Truncation	C -> T																						1
amiE CDS	acylamide amidohydrolase	NP_252056.1	71	Truncation	C -> A																						1
amino acid ABC transporter permease CDS	amino acid ABC transporter permease	NP_250032.1	111	Truncation	G -> C																						1
amino acid binding protein CDS	amino acid binding protein	NP_252554.1	254	Truncation	T -> A																						1
amino acid permease CDS	amino acid permease	NP_249838.1	422	Deletion	-AGC																						1
		NP_249885.1	252	Frame Shift	+A																						1
			440	Truncation	GCCG -> TATC							1	1
			459	Deletion	-ATAGCGCCGCCA							1	1
		NP_250176.1	407	Insertion	+CGGCGCTGC	1	1
		NP_252761.1	12	Frame Shift	+CG																						1
		NP_253492.1	254	Frame Shift	-CG																						1
aminopeptidase CDS	aminopeptidase	NP_251937.1	190	Frame Shift	-C																						1
aminotransferase CDS	aminotransferase	NP_253403.1	312	Frame Shift	(C)4 -> (C)3																						1
		NP_254210.1	439	Frame Shift	-G																						1
ampR CDS	transcriptional regulator AmpR	NP_252798.1	293	Frame Shift	+T							1	1
anr CDS	transcriptional regulator Anr	NP_250235.1	12	Truncation	G -> A																						1
			76	Frame Shift	-G																						1
aotM CDS	arginine/ornithine ABC transporter permease AotM	NP_249581.1	117	Frame Shift	+C																						1
aph CDS	aminoglycoside 3-N-acetyltransferase	NP_252808.1	8	Deletion	-GGC																						1
aprA CDS	alkaline metalloproteinase	NP_249940.1	236	Frame Shift	-A																						1
arachidonate 15-lipoxygenase CDS	arachidonate 15-lipoxygenase	NP_249860.1	203	Frame Shift	-A													1	1
			205	Insertion	+GGG																	1
argC CDS	N-acetyl-gamma-glutamyl-phosphate reductase	NP_249353.1	292	Frame Shift	-G																						1
argH CDS	argininosuccinate lyase	NP_253950.1	26	Frame Shift	ACC -> CG																						1
			463	Truncation	C -> T																1
arnC CDS	undecaprenyl-phosphate 4-deoxy-4-formamido-L-arabinose transferase	NP_252243.1	274	Deletion	-GCCGTGCTGTTC	1	1
aroB CDS	3-dehydroquinate synthase	NP_253725.1	44	Frame Shift	+GG																						1
arsB CDS	arsenite-antimonite efflux pump ArsB	NP_250968.1	340	Frame Shift	+A																						1
aspP CDS	adenosine diphosphate sugar pyrophosphatase	NP_253658.1	196	Frame Shift	+GG																						1
assimilatory nitrate reductase CDS	assimilatory nitrate reductase	NP_250470.1	811	Frame Shift	-G																						1
ATP-dependent Clp protease adapter protein Clp CDS	ATP-dependent Clp protease adapter protein Clp	NP_251311.4	27	Frame Shift	+G																						1
			31	Truncation	G -> A																		1	1
ATP-dependent DNA helicase CDS	ATP-dependent DNA helicase	NP_251962.1	852	Truncation	G -> T																						1
			1292	Frame Shift	(C)4 -> (C)3																	1
ATP-dependent helicase CDS	ATP-dependent helicase	NP_251987.1	401	Frame Shift	+A																						1
			519	Deletion	-TTC																						1
		NP_252650.1	76	Frame Shift	(C)2 -> (C)3																						1
			525	Frame Shift	-T																						1
			807	Truncation	AGGTCCTTCCTGACTT -> TCTTAAGATTGACACC		1
			809	Truncation	AGGTCCTTC -> TCTTAAGAT	1
ATP-dependent protease CDS	ATP-dependent protease	NP_249470.1	638	Frame Shift	-G																						1
ATP-dependent RNA helicase CDS	ATP-dependent RNA helicase	NP_249119.1	532	Deletion	-TTGGCC											1	1
		NP_251530.1	1	Frame Shift	-T																						1
		NP_252156.1	291	Frame Shift	+G																						1
atpG CDS	ATP synthase subunit gamma	NP_254242.1	94	Frame Shift	+A																						1
atpH CDS	ATP synthase subunit delta	NP_254244.1	159	Frame Shift	(C)2 -> (C)3																						1
atuC CDS	geranyl-CoA carboxylase subunit beta	NP_251578.1	35	Frame Shift	(A)2 -> (A)3																						1
atuR CDS	atu genes repressor	NP_251575.1	101	Truncation	G -> A																	1
B-type flagellar protein FliS CDS	B-type flagellar protein FliS	NP_249786.1	97	Frame Shift	+C																						1
bacteriophage integrase CDS	bacteriophage integrase	NP_249419.1	326	Frame Shift	-T						1
bacteriophage protein CDS	bacteriophage protein	NP_249311.1	5	Deletion	CTCCGAAA -> AG									1	1
			365	Frame Shift	+T																						1
			635	Frame Shift	-T																						1
		NP_249332.1	1175	Deletion	TGCCGAT -> CTGG													1
Baeyer-Villiger monooxygenase CDS	Baeyer-Villiger monooxygenase	NP_250228.1	291	Deletion	-CGCTGGCTTCGC	1	1
bglX CDS	beta-glucosidase	NP_250417.1	543	Deletion	-ACCAGC		1
bifunctional Delta(1)-pyrroline-2-carboxylate/Delta(1)-piperideine-2- carboxylate reductase CDS	bifunctional Delta(1)-pyrroline-2-carboxylate/Delta(1)-piperideine-2- carboxylate reductase	NP_249943.1	24	Truncation	G -> T																						1
binding-protein-dependent maltose/mannitol transport protein CDS	binding-protein-dependent maltose/mannitol transport protein	NP_251030.1	120	Frame Shift	+T																						1
biotin biosynthesis protein BioH CDS	biotin biosynthesis protein BioH	NP_249193.1	74	Truncation	G -> T																						1
birA CDS	biotin--protein ligase	NP_252970.1	267	Truncation	G -> A						1
bkdB CDS	branched-chain alpha-keto acid dehydrogenase complex lipoamide acyltransferase	NP_250939.1	375	Frame Shift	+A																						1
braF CDS	ABC transporter ATP-binding protein	NP_249762.1	231	Frame Shift	(GG)3 -> (GG)4																	1
C4-dicarboxylate transporter CDS	C4-dicarboxylate transporter	NP_253856.1	58	Frame Shift	-G																						1
C4-dicarboxylate transporter DctA CDS	C4-dicarboxylate transporter DctA	NP_248809.1	241	Frame Shift	+C																						1
carB CDS	carbamoyl phosphate synthase large subunit	NP_253444.1	557	Frame Shift	+TA																						1
			736	Truncation	G -> T																						1
cat CDS	chloramphenicol acetyltransferase	NP_249397.1	178	Truncation	C -> T																						1
cation-transporting P-type ATPase CDS	cation-transporting P-type ATPase	NP_250120.1	182	Frame Shift	-A																						1
			397	Truncation	CGCGCCT -> GTTAATA									1	1
		NP_251125.1	16	Deletion	-GTG															1	1	1
			33	Frame Shift	-ACGGC									1	1
catR CDS	transcriptional regulator CatR	NP_251200.1	93	Frame Shift	(G)2 -> (G)3																						1
cbpD CDS	chitin-binding protein CbpD	NP_249543.1	374	Frame Shift	+T																						1
cbrA CDS	two-component sensor CbrA	NP_253413.1	161	Frame Shift	+C																						1
			339	Deletion	-ATCGTGATGACC			1	1
cca CDS	multifunctional tRNA nucleotidyl transferase/2'3'-cyclic phosphodiesterase/2'nucleotidase/phosphatase	NP_249275.1	67	Frame Shift	-T																						1
ccmA CDS	cytochrome c biogenesis ATP-binding export protein CcmA	NP_250166.1	230	Insertion	+CGG			1	1					1	1
ccoN2 CDS	cbb3-type cytochrome C oxidase subunit I	NP_250248.1	171	Frame Shift	+GA																						1
ccpR CDS	cytochrome C551 peroxidase	NP_253277.1	184	Insertion	+CTACGAGGC								1
CDP-6-deoxy-delta-3,4-glucoseen reductase CDS	CDP-6-deoxy-delta-3,4-glucoseen reductase	NP_253923.1	21	Frame Shift	-CG																						1
cell division protein MraZ CDS	cell division protein MraZ	NP_253111.1	100	Frame Shift	-AC																						1
chemotaxis response regulator protein-glutamate methylesterase CDS	chemotaxis response regulator protein-glutamate methylesterase	NP_248863.1	251	Truncation	G -> A																						1
chemotaxis transducer CDS	chemotaxis transducer	NP_251344.1	654	Truncation	GC -> AT																						1
cheZ CDS	protein phosphatase CheZ	NP_250148.1	19	Frame Shift	(A)6 -> (A)7																	1
chiC CDS	chitinase	NP_250990.1	105	Frame Shift	(CC)3 -> (CC)5																	1
choline transporter CDS	choline transporter	NP_252622.1	314	Truncation	G -> A																						1
			647	Frame Shift	-A																						1
chpA CDS	chemotactic signal transduction system protein	NP_249104.1	811	Deletion	-TGAGGC																						1
			2049	Frame Shift	+AG																						1
cioA CDS	cyanide insensitive terminal oxidase	NP_252619.1	477	Frame Shift	+A																						1
citA CDS	citrate transporter	NP_254163.1	204	Truncation	G -> T																						1
clpP CDS	ATP-dependent Clp protease proteolytic subunit	NP_250492.1	20	Frame Shift	-G								1
cmaX CDS	transporter	NP_250464.1	139	Frame Shift	-C																						1
cmk CDS	cytidylate kinase	NP_251853.1	92	Frame Shift	-A																						1
cold-shock protein CDS	cold-shock protein	NP_249850.1	9	Frame Shift	+T																						1
coniferyl aldehyde dehydrogenase CDS	coniferyl aldehyde dehydrogenase	NP_249057.1	459	Frame Shift	(G)7 -> (G)6																		1	1
coproporphyrinogen III oxidase CDS	coproporphyrinogen III oxidase	NP_249077.1	238	Frame Shift	-G																						1
cpg2 CDS	glutamate carboxypeptidase	NP_251477.1	22	Frame Shift	(C)2 -> (C)3																	1
			30	Frame Shift	-C																						1
crc CDS	catabolite repression control protein	NP_254019.1	109	Deletion	(CTG)3 -> (CTG)2													1
creC CDS	sensory histidine kinase CreC	NP_249155.1	304	Frame Shift	-T																						1
cupA1 CDS	fimbrial subunit CupA1	NP_250818.1	101	Frame Shift	(C)4 -> (C)5																	1
cupA2 CDS	chaperone CupA2	NP_250819.1	151	Truncation	C -> T																						1
cupA3 CDS	usher CupA3	NP_250820.1	31	Frame Shift	+TT																						1
cupB1 CDS	fimbrial subunit CupB1	NP_252775.1	77	Frame Shift	(A)3 -> (A)4																						1
cupB3 CDS	usher CupB3	NP_252773.1	580	Frame Shift	-G																						1
			654	Frame Shift	(C)6 -> (C)5	1	1
cupB5 CDS	adhesive protein CupB5	NP_252771.1	804	Frame Shift	-G																	1
cupC1 CDS	fimbrial subunit CupC1	NP_249683.1	121	Deletion	GCTTGGT -> A								1
				Frame Shift	GCT -> A																					1
					GCTTG -> A																				1
			122	Deletion	-CTTGGT	1			1			1						1	1
				Frame Shift	-TG		1
					-TGGT																		1	1
cupC3 CDS	usher CupC3	NP_249685.1	618	Truncation	C -> G																						1
			730	Truncation	TCAGCGACAGCACGCAAATGG -> GACCAAATGAATGAATTTCCC												1
cyclic di-GMP phosphodiesterase CDS	cyclic di-GMP phosphodiesterase	NP_252797.1	71	Insertion	+TCTCGG																		1	1
			400	Frame Shift	-G													1	1
			402	Frame Shift	TCC -> CA													1	1
			404	Frame Shift	GCTCT -> CGGATCG													1	1
cyoB CDS	cytochrome o ubiquinol oxidase subunit I	NP_250009.1	460	Truncation	G -> A																						1
cytochrome C CDS	cytochrome C	NP_253309.1	34	Frame Shift	-AT																						1
cytochrome P450 CDS	cytochrome P450	NP_251165.1	92	Frame Shift	GAC -> AACCA			1
czcA CDS	resistance-nodulation-cell division (RND) divalent metal cation efflux transporter CzcA	NP_251210.1	322	Frame Shift	-T																						1
			338	Truncation	T -> A																						1
			346	Frame Shift	(G)2 -> (G)3																						1
D-alanyl-D-alanine carboxypeptidase CDS	D-alanyl-D-alanine carboxypeptidase	NP_251737.1	439	Frame Shift	+G																						1
D-amino acid oxidase CDS	D-amino acid oxidase	NP_253238.1	8	Deletion	-CAC													1	1
dadX CDS	alanine racemase	NP_253989.1	245	Frame Shift	+CG																						1
			354	Frame Shift	-A																						1
dehydrogenase CDS	dehydrogenase	NP_250814.1	268	Frame Shift	(G)3 -> (G)2																						1
		NP_250889.1	153	Truncation	C -> T			1	1					1	1
deoxycytidine triphosphate deaminase CDS	deoxycytidine triphosphate deaminase	NP_252170.1	111	Frame Shift	-C																						1
dgcB CDS	dimethylglycine catabolism protein DgcB	NP_254086.1	577	Frame Shift	+GT																						1
dgt CDS	deoxyguanosinetriphosphate triphosphohydrolase	NP_249815.1	214	Deletion	(GGC)3 -> (GGC)2																				1	1
dihydroorotase CDS	dihydroorotase	NP_249092.1	133	Frame Shift	+CC																						1
dipeptidase CDS	dipeptidase	NP_251083.1	25	Frame Shift	CT -> G																			1
			37	Frame Shift	+CC											1	1			1	1	1		1
dipeptide ABC transporter substrate-binding protein CDS	dipeptide ABC transporter substrate-binding protein	NP_254004.1	13	Frame Shift	(CC)3 -> (CC)4																	1
dipZ CDS	thiol:disulfide interchange protein	NP_253532.1	334	Frame Shift	(G)7 -> (G)8																	1
DNA invertase CDS	DNA invertase	NP_252556.1	35	Frame Shift	-C																						1
dnaA CDS	chromosome replication initiator DnaA	NP_064721.1	261	Truncation	T -> A																						1
			287	Frame Shift	-TT																						1
dnaE CDS	DNA polymerase III subunit alpha	NP_252330.1	343	Frame Shift	+GT																						1
dnaX CDS	DNA polymerase III subunits gamma/tau	NP_250223.1	404	Deletion	-TGT											1	1						1	1
drug efflux transporter CDS	drug efflux transporter	NP_253847.1	492	Truncation	G -> A																	1
dsbH CDS	disulfide bond formation protein	NP_253943.1	77	Frame Shift	-G																						1
ECF subfamily sigma-70 factor CDS	ECF subfamily sigma-70 factor	NP_250054.1	3	Frame Shift	(C)6 -> (C)5			1	1					1	1
		NP_251975.1	203	Truncation	G -> T																						1
eddB CDS	extracelullar DNA degradation protein EddB	NP_252598.1	192	Insertion	(CGC)2 -> (CGC)3	1	1	1	1	1	1	1	1	1	1	1	1	1	1	1	1	1	1	1	1	1	1
electron transport complex subunit B CDS	electron transport complex subunit B	NP_252180.1	63	Frame Shift	-G																						1
electron transport complex subunit E CDS	electron transport complex subunit E	NP_252184.1	231	Deletion	(CCAGCG)3 -> (CCAGCG)2	1	1	1	1	1	1	1	1	1	1	1	1	1	1	1	1	1	1	1	1	1
				Frame Shift	-CAGC																						1
eraR CDS	response regulator EraR	NP_250670.1	150	Frame Shift	+A																						1
			190	Frame Shift	+A																						1
			214	Deletion	-GCCGCT											1	1
estA CDS	esterase	NP_253799.1	420	Frame Shift	+GA																						1
esterase CDS	esterase	NP_249165.1	62	Frame Shift	+CCTGGCAC														1
etfA CDS	electron transfer flavoprotein subunit alpha	NP_251641.1	50	Truncation	T -> A																						1
			145	Frame Shift	+A																						1
exonuclease CDS	exonuclease	NP_252972.1	918	Frame Shift	+GT																						1
exoT CDS	exoenzyme T	NP_248734.1	443	Truncation	CAG -> TAA																						1
exoY CDS	adenylate cyclase	NP_250881.1	282	Frame Shift	(C)6 -> (C)7														1
			373	Frame Shift	(A)5 -> (A)4																						1
exsA CDS	exoenzyme S transcriptional regulator ExsA	NP_250404.1	83	Truncation	C -> T																		1	1
exsB CDS	exoenzyme S synthesis protein ExsB	NP_250403.1	37	Deletion	-CCAGGCGCAACTCAG																1
fabF2 CDS	3-oxoacyl-ACP synthase	NP_250064.1	177	Frame Shift	-T	1	1
			415	Frame Shift	-G	1	1
FAD-dependent glycerol-3-phosphate dehydrogenase CDS	FAD-dependent glycerol-3-phosphate dehydrogenase	NP_251715.1	115	Frame Shift	(G)3 -> (G)2																						1
fadD2 CDS	long-chain-fatty-acid--CoA ligase	NP_251990.1	223	Frame Shift	(C)5 -> (C)6																	1
fadH1 CDS	2,4-dienoyl-CoA reductase	NP_251782.1	479	Frame Shift	+T																						1
Fanconi-associated nuclease CDS	Fanconi-associated nuclease	NP_250556.1	347	Deletion	(GGC)3 -> (GGC)2																						1
femA CDS	ferric-mycobactin receptor FemA	NP_250600.1	16	Deletion	(GGC)3 -> (GGC)2											1	1
fepB CDS	iron-enterobactin transporter periplasmic binding protein	NP_252848.1	14	Deletion	-CGCCCT	1	1
fepC CDS	ferric enterobactin transporter FepC	NP_252847.1	58	Frame Shift	+T																						1
ferredoxin CDS	ferredoxin	NP_250242.1	421	Frame Shift	-GC													1	1
ferrous iron transporter B CDS	ferrous iron transporter B	NP_253048.1	327	Frame Shift	-G																						1
fha1 CDS	Fha domain-containing protein	NP_248771.1	275	Frame Shift	+T				1
			318	Frame Shift	-A																						1
fimV CDS	motility protein FimV	NP_251805.1	54	Truncation	G -> T					1	1
			645	Frame Shift	+GA																						1
			681	Insertion	+AAGATCGCCGCCACC											1
			849	Insertion	+CGAGGCTTT					1	1
fimX CDS	protein FimX	NP_253646.1	11	Frame Shift	-CT																						1
			182	Truncation	G -> T																						1
fiuA CDS	ferrichrome receptor FiuA	NP_249161.1	19	Frame Shift	-A																						1
			60	Frame Shift	(G)3 -> (G)2																						1
			205	Frame Shift	+T																						1
			478	Insertion	A -> TTGT					1						1
			479	Deletion	-AAG							1	1										1	1	1	1
			480	Frame Shift	-AA																						1
FkbP-type peptidyl-prolyl cis-trans isomerase CDS	FkbP-type peptidyl-prolyl cis-trans isomerase	NP_253941.1	73	Insertion	+TCT																		1	1
flavin-binding monooxygenase CDS	flavin-binding monooxygenase	NP_250787.1	351	Frame Shift	+A																						1
			450	Truncation	G -> T																						1
flgJ CDS	peptidoglycan hydrolase FlgJ	NP_249776.1	261	Frame Shift	+T																						1
flgK CDS	flagellar hook-associated protein FlgK	NP_249777.1	545	Deletion	-GGC						1			1
flgL CDS	flagellar hook-associated protein FlgL	NP_249778.1	132	Frame Shift	-C																						1
flhA CDS	flagellar biosynthesis protein FlhA	NP_250143.1	654	Truncation	C -> T						1
flhF CDS	flagellar biosynthesis regulator FlhF	NP_250144.1	210	Deletion	-GCG			1	1					1	1
flp CDS	type IVb pilin Flp	NP_252996.1	70	Frame Shift	ACA -> GACT																						1
FMN oxidoreductase CDS	FMN oxidoreductase	NP_252412.1	270	Frame Shift	+GA																						1
FMNH2-dependent monooxygenase CDS	FMNH2-dependent monooxygenase	NP_251045.1	114	Frame Shift	+G																						1
			317	Truncation	G -> A																						1
folP CDS	dihydropteroate synthase	NP_253438.1	84	Frame Shift	+AT																						1
foxA CDS	ferrioxamine receptor FoxA	NP_251156.1	358	Frame Shift	+A																						1
			714	Truncation	G -> A																						1
			742	Frame Shift	-AG																	1
fptA CDS	Fe(III)-pyochelin outer membrane receptor	NP_252911.1	32	Frame Shift	+C																						1
fpvA CDS	ferripyoverdine receptor	NP_251088.1	737	Frame Shift	+TG																						1
fpvI CDS	RNA polymerase sigma factor	NP_251077.1	148	Frame Shift	-AG																						1
fpvR CDS	protein FpvR	NP_251078.1	23	Frame Shift	(GC)2 -> (GC)3		1
frataxin-like protein CDS	frataxin-like protein	NP_253962.1	101	Frame Shift	(C)6 -> (C)7														1
fruR CDS	FruR family transcriptional regulator	NP_252253.1	160	Frame Shift	+T																						1
ftsY CDS	signal recognition particle receptor FtsY	NP_249064.1	34	Deletion	-CCGATCAGCCTG													1	1
			78	Deletion	-CCG	1	1			1	1	1	1			1	1	1	1	1	1	1	1	1	1
			121	Deletion	(CCGAGC)8 -> (CCGAGC)7											1
				Frame Shift	-A												1
			129	Deletion	(CCGAGC)8 -> (CCGAGC)7											1
fumC1 CDS	fumarate hydratase	NP_253160.1	113	Frame Shift	-C																						1
fumC2 CDS	fumarate hydratase	NP_249545.1	166	Frame Shift	(G)2 -> (G)3																						1
			394	Frame Shift	GCT -> C																						1
fusA1 CDS	elongation factor G	NP_252956.1	566	Insertion	+ACGCCG		1
			620	Insertion	+CCTTCA							1	1
gacS CDS	sensor/response regulator hybrid protein	NP_249619.1	203	Frame Shift	+GC																		1	1
			504	Truncation	C -> T																	1
gatB CDS	aspartyl/glutamyl-tRNA amidotransferase subunit B	NP_253174.1	101	Frame Shift	+AT																						1
gatC CDS	aspartyl/glutamyl-tRNA amidotransferase subunit C	NP_253172.1	96	Truncation	C -> A					1	1																1
gbdR CDS	protein GbdR	NP_254067.1	254	Frame Shift	+T																						1
gcl CDS	glyoxylate carboligase	NP_250193.1	148	Truncation	G -> A																						1
			579	Frame Shift	(T)3 -> (T)2																				1	1
gcvH2 CDS	glycine cleavage system protein H	NP_251136.1	62	Frame Shift	+C																						1
ggt CDS	gamma-glutamyltranspeptidase	NP_250029.1	149	Frame Shift	-C																						1
glcB CDS	malate synthase G	NP_249173.1	504	Truncation	G -> A																						1
glcD CDS	glycolate oxidase subunit GlcD	NP_254042.1	467	Frame Shift	+AT																						1
glmU CDS	bifunctional glucosamine-1-phosphate acetyltransferase/N-acetylglucosamine-1-phosphate uridyltransferase	NP_254239.1	135	Truncation	-G																						1
glnD CDS	bifunctional uridylyltransferase/uridylyl-removing protein	NP_252348.1	709	Frame Shift	-C																						1
glnE CDS	bifunctional glutamine-synthetase adenylyltransferase/deadenyltransferase	NP_253701.1	169	Frame Shift	+G																		1	1
glpK CDS	glycerol kinase	NP_252272.1	237	Frame Shift	+GG																						1
glutathione S-transferase CDS	glutathione S-transferase	NP_249876.1	89	Frame Shift	(C)6 -> (C)7																	1
		NP_251511.1	178	Frame Shift	-G																						1
glyceraldehyde-3-phosphate dehydrogenase CDS	glyceraldehyde-3-phosphate dehydrogenase	NP_251013.1	263	Frame Shift	+C																						1
glycine betaine-binding protein CDS	glycine betaine-binding protein	NP_251926.1	94	Frame Shift	+CT																						1
glycogen synthase CDS	glycogen synthase	NP_250855.1	106	Frame Shift	+TAAC																						1
glycosyl transferase family protein CDS	glycosyl transferase family protein	NP_249533.1	393	Frame Shift	GG -> AGC																		1	1
			394	Frame Shift	CGG -> TGGTC																		1	1
GMC-type oxidoreductase CDS	GMC-type oxidoreductase	NP_252399.1	528	Truncation	G -> A																						1
gpuR CDS	transcriptional activator GpuR	NP_248980.1	308	Truncation	C -> T																		1	1
groEL CDS	molecular chaperone GroEL	NP_253075.1	197	Deletion	-GCG																						1
gshB CDS	glutathione synthetase	NP_249098.1	101	Truncation	G -> T																						1
gtdA CDS	gentisate 1,2-dioxygenase	NP_251160.1	189	Frame Shift	-T																						1
GTPase Der CDS	GTPase Der	NP_252488.1	170	Insertion	TTC -> CTCGCCCTC															1	1
guanine deaminase CDS	guanine deaminase	NP_248824.1	424	Frame Shift	-G																						1
gyrA CDS	DNA gyrase subunit A	NP_251858.1	908	Deletion	-ACTCGG											1	1						1	1	1	1	1
hasD CDS	transporter HasD	NP_252096.1	564	Deletion	-GGGCCGGGGCCG	1	1	1	1	1	1	1	1	1	1			1	1				1	1
					(GCCGGG)3 -> (GCCGGG)2															1	1	1
				Frame Shift	-GGCCG																				1	1
hasE CDS	metalloprotease secretion protein	NP_252095.1	29	Frame Shift	(C)5 -> (C)6														1
hasR CDS	heme uptake outer membrane receptor HasR	NP_252098.1	449	Frame Shift	(G)5 -> (G)6																	1
helicase CDS	helicase	NP_250096.1	294	Insertion	+GAC			1	1					1	1			1	1
hemagglutinin CDS	hemagglutinin	NP_248731.1	2289	Frame Shift	-C																						1
			2951	Truncation	GC -> TA					1
hemD CDS	uroporphyrinogen-III synthase	NP_253946.1	7	Frame Shift	-C																						1
heme utilization protein CDS	heme utilization protein	NP_249993.1	777	Frame Shift	-GGGT															1	1
hemH CDS	ferrochelatase	NP_253344.1	137	Frame Shift	+A																						1
hemK CDS	methyl transferase	NP_253353.1	91	Frame Shift	+G															1
hemO CDS	heme oxygenase	NP_249363.1	41	Frame Shift	+T																						1
hflK CDS	protease subunit HflK	NP_253629.1	26	Deletion	-GCC															1	1	1
himD CDS	integration host factor subunit beta	NP_251851.1	20	Truncation	T -> A																						1
hisC1 CDS	histidinol-phosphate aminotransferase	NP_253137.1	57	Frame Shift	-A																						1
			288	Frame Shift	+CA																						1
hpcC CDS	5-carboxy-2-hydroxymuconate semialdehyde dehydrogenase	NP_252812.1	3	Truncation	A -> T																						1
hprA CDS	glycerate dehydrogenase	NP_253316.1	25	Frame Shift	(C)5 -> (C)4																	1
htpX CDS	protease HtpX	NP_251520.1	159	Truncation	C -> T					1	1
hydrolase CDS	hydrolase	NP_249253.1	222	Frame Shift	+G			1						1	1		1							1
			224	Frame Shift	-A			1						1	1		1							1
		NP_251109.1	154	Truncation	C -> T					1	1
		NP_251435.1	270	Frame Shift	+T																						1
		NP_251743.1	9	Deletion	-AGCCTC	1	1	1	1	1	1	1	1	1	1	1	1	1	1	1	1	1	1	1			1
				Frame Shift	-AGCC																					1
		NP_251822.1	246	Deletion	(GCC)3 -> (GCC)2													1	1
		NP_251916.1	256	Frame Shift	+A																						1
		NP_252276.1	242	Frame Shift	+AG																						1
hydroxylase CDS	hydroxylase	NP_253205.1	18	Frame Shift	-C																						1
hydroxylase large subunit CDS	hydroxylase large subunit	NP_250623.1	724	Frame Shift	-C																						1
icd CDS	isocitrate dehydrogenase	NP_251313.1	251	Frame Shift	-C																						1
icmF1 CDS	type VI secretion protein IcmF	NP_248767.1	760	Insertion	+TTG	1	1
					+TTC							1	1
					+TTCCTC															1		1
ileS CDS	isoleucine--tRNA ligase	NP_253250.1	167	Frame Shift	-C																						1
			876	Frame Shift	(C)2 -> (C)3																						1
ilvA1 CDS	threonine dehydratase	NP_249022.1	158	Frame Shift	+TG																						1
			488	Truncation	T -> A																						1
infB CDS	translation initiation factor IF-2	NP_253432.1	718	Truncation	G -> C																						1
ipk CDS	4-diphosphocytidyl-2C-methyl-D-erythritol kinase	NP_253358.1	84	Truncation	C -> T																						1
iron ABC transporter substrate-binding protein CDS	iron ABC transporter substrate-binding protein	NP_253903.1	372	Truncation	G -> T																						1
		NP_253904.1	312	Frame Shift	+TC																						1
iron-sulfur protein CDS	iron-sulfur protein	NP_252820.1	59	Frame Shift	-C																						1
iscR CDS	HTH-type transcriptional regulator	NP_252504.1	132	Deletion	-ACCTCCTGG																		1	1
iscS CDS	cysteine desulfurase	NP_252503.1	374	Frame Shift	-A																						1
kdpD CDS	two-component sensor KdpD	NP_250327.1	627	Truncation	C -> T																						1
kdpE CDS	two-component response regulator KdpE	NP_250328.1	104	Frame Shift	-CA																						1
L-cysteine ABC transporter protein FliY CDS	L-cysteine ABC transporter protein FliY	NP_249005.1	186	Frame Shift	-A			1	1
L-cysteine ABC transporter protein YecS CDS	L-cysteine ABC transporter protein YecS	NP_249004.1	161	Insertion	(TGATCAGGC)2 -> (TGATCAGGC)3														1		1
			200	Deletion	(CGG)3 -> (CGG)2					1	1
ladS CDS	lost adherence sensor LadS	NP_252663.1	179	Truncation	G -> A											1	1
lasR CDS	transcriptional regulator LasR	NP_250121.1	40	Truncation	T -> A																						1
			67	Frame Shift	-T					1	1
			146	Truncation	C -> A	1	1
ldh CDS	leucine dehydrogenase	NP_252108.1	21	Frame Shift	+C																						1
lecA CDS	PA-I galactophilic lectin	NP_251260.1	43	Frame Shift	(C)5 -> (C)4																	1
lepA CDS	elongation factor 4	NP_249458.1	89	Insertion	+GCA																						1
lipB CDS	lipoate-protein ligase B	NP_252686.1	173	Deletion	-GGC																						1
lipid A biosynthesis lauroyl acyltransferase CDS	lipid A biosynthesis lauroyl acyltransferase	NP_251932.1	288	Truncation	G -> T																						1
lipolytic protein CDS	lipolytic protein	NP_254071.1	322	Truncation	C -> A	1	1	1	1			1	1	1	1	1	1	1	1	1	1	1			1	1
lipoprotein-releasing system ABC transporter ATP-binding protein CDS	lipoprotein-releasing system ABC transporter ATP-binding protein	NP_251677.1	195	Frame Shift	+CG																						1
liuA CDS	isovaleryl-CoA dehydrogenase	NP_250705.1	71	Frame Shift	+C																						1
lldP CDS	L-lactate permease	NP_253458.1	288	Deletion	-TGGCTG	1	1	1	1	1	1	1	1	1	1	1	1						1	1
lolA CDS	outer-membrane lipoprotein carrier protein	NP_251304.1	174	Frame Shift	-C																						1
lon CDS	Lon protease	NP_250494.1	28	Frame Shift	+C															1
lpd3 CDS	dihydrolipoamide dehydrogenase	NP_253516.1	33	Frame Shift	+G																						1
lpdG CDS	2-oxoglutarate dehydrogenase complex dihydrolipoyl dehydrogenase	NP_250278.1	35	Truncation	A -> T																						1
lpdV CDS	branched-chain alpha-keto acid dehydrogenase complex dihydrolipoyl dehydrogenase	NP_250940.1	312	Frame Shift	-TC																						1
lptF CDS	outer membrane porin F	NP_252382.1	201	Truncation	C -> A																						1
lysC CDS	aspartokinase	NP_249595.1	101	Frame Shift	-G																						1
magnesium chelatase CDS	magnesium chelatase	NP_251632.1	298	Deletion	-CGC																						1
major facilitator superfamily transporter CDS	major facilitator superfamily transporter	NP_248932.1	230	Deletion	-CCT			1	1	1	1			1	1			1	1	1	1	1	1	1	1	1
		NP_248964.1	307	Frame Shift	+T																						1
		NP_249025.1	4	Insertion	+CAG	1	1
					+CTG			1		1	1	1	1	1	1		1		1	1	1	1	1	1	1	1
			402	Frame Shift	-G			1	1					1	1
		NP_249835.1	78	Frame Shift	(C)6 -> (C)5	1	1
		NP_249977.1	79	Frame Shift	(G)6 -> (G)5														1
		NP_250260.1	232	Deletion	-GTTGCCGCC			1	1	1	1	1		1	1		1	1	1			1	1	1	1	1
				Frame Shift	-GTTGCCGC								1			1				1
		NP_250317.1	61	Frame Shift	(G)6 -> (G)7														1			1
		NP_250782.1	388	Frame Shift	+C																						1
				Insertion	(CGG)2 -> (CGG)3			1	1	1	1			1	1			1	1	1	1	1
		NP_250904.1	167	Truncation	G -> A														1
		NP_251391.1	323	Frame Shift	+T																						1
		NP_252157.1	411	Frame Shift	-A																						1
		NP_252815.1	1	Frame Shift	-T																						1
		NP_253045.1	127	Frame Shift	+G																						1
			240	Deletion	-ACC																						1
		NP_253969.1	390	Frame Shift	(C)2 -> (C)3			1	1			1	1	1	1			1	1	1	1	1			1	1	1
		NP_253998.1	161	Frame Shift	+T																						1
malonate transporter MadM CDS	malonate transporter MadM	NP_248907.1	208	Frame Shift	-CCAGT																						1
malto-oligosyltrehalose synthase CDS	malto-oligosyltrehalose synthase	NP_250852.1	172	Frame Shift	(G)5 -> (G)6																	1
maltose ABC transporter ATP-binding protein CDS	maltose ABC transporter ATP-binding protein	NP_251031.1	343	Frame Shift	(CC)3 -> (CC)4																	1
masA CDS	enolase-phosphatase	NP_250376.1	218	Frame Shift	+C	1	1	1	1	1	1	1	1	1	1	1	1	1	1	1	1	1	1	1	1	1	1
mdcA CDS	malonate decarboxylase subunit alpha	NP_248899.1	427	Frame Shift	+C																						1
mdlC CDS	benzoylformate decarboxylase	NP_253588.1	90	Frame Shift	(G)5 -> (G)6																	1
membrane-bound lytic murein transglycosylase F CDS	membrane-bound lytic murein transglycosylase F	NP_252453.1	201	Deletion	(CGA)3 -> (CGA)2																						1
			381	Frame Shift	+C																		1	1
metal transporter CDS	metal transporter	NP_249988.1	167	Frame Shift	-TG											1
metal-transporting P-type ATPase CDS	metal-transporting P-type ATPase	NP_252380.1	14	Deletion	(GTCACG)3 -> (GTCACG)2	1				1		1	1	1	1	1	1			1		1		1	1
				Frame Shift	-TCACG		1	1	1		1							1	1		1		1
metallo-oxidoreductase CDS	metallo-oxidoreductase	NP_252457.1	69	Frame Shift	+T																						1
metF CDS	5,10-methylenetetrahydrofolate reductase	NP_249121.1	116	Frame Shift	-T																		1	1
metH CDS	B12-dependent methionine synthase	NP_250534.1	516	Frame Shift	+T																						1
methionine sulfoxide reductase B CDS	methionine sulfoxide reductase B	NP_251517.1	41	Frame Shift	(G)5 -> (G)4																	1
mexA CDS	multidrug resistance protein MexA	NP_249116.1	353	Truncation	C -> T																	1
mexB CDS	multidrug resistance protein MexB	NP_249117.1	896	Frame Shift	-T													1	1
			927	Truncation	C -> T																						1
			1046	Truncation	C -> T																						1
mexC CDS	resistance-nodulation-cell division (RND) multidrug efflux membrane fusion protein MexC	NP_253289.1	300	Truncation	G -> A							1	1
mexD CDS	resistance-nodulation-cell division (RND) multidrug efflux transporter MexD	NP_253288.1	936	Frame Shift	-C																						1
mexF CDS	resistance-nodulation-cell division (RND) multidrug efflux transporter MexF	NP_251184.1	789	Frame Shift	-TT																						1
mexH CDS	resistance-nodulation-cell division (RND) effluxmembrane fusion protein	NP_252895.1	365	Frame Shift	(C)6 -> (C)7														1
mexT CDS	transcriptional regulator MexT	NP_251182.1	80	Frame Shift	-G																						1
					-GCCGGCCA	1	1	1	1	1	1	1	1	1	1	1	1	1	1	1	1	1	1	1	1	1
			82	Frame Shift	-GCCA																						1
mfd CDS	transcription-repair coupling factor	NP_251692.1	689	Frame Shift	+CT																						1
			731	Truncation	G -> T																						1
mgtA CDS	Mg(2+) transport ATPase	NP_253512.1	132	Truncation	C -> A																						1
			860	Frame Shift	(C)3 -> (C)4																	1
migA CDS	alpha-1,6-rhamnosyltransferase MigA	NP_249396.1	282	Truncation	C -> T					1	1
morA CDS	motility regulator	NP_253291.1	91	Frame Shift	(C)6 -> (C)7	1	1
morB CDS	morphinone reductase	NP_251622.1	44	Truncation	C -> A																						1
			130	Truncation	C -> T																						1
motA CDS	flagellar motor protein MotA	NP_253641.1	16	Frame Shift	(C)5 -> (C)4																	1
mpl CDS	UDP-N-acetylmuramate:L-alanyl-gamma-D-glutamyl- meso-diaminopimelate ligase	NP_252709.1	35	Frame Shift	(G)7 -> (G)8														1
			115	Deletion	(TGG)4 -> (TGG)3																		1	1
			393	Insertion	+TCG													1
mqoB CDS	malate:quinone oxidoreductase	NP_253330.1	262	Frame Shift	(G)3 -> (G)2																						1
msbA CDS	transporter MsbA	NP_253684.1	594	Frame Shift	-C																						1
mtlD CDS	mannitol dehydrogenase	NP_251032.1	4	Frame Shift	-A																						1
mtlZ CDS	fructokinase	NP_251034.1	309	Frame Shift	G -> AGC		1
mucA CDS	sigma factor AlgU negative regulator MucA	NP_249454.1	50	Deletion	-TGC		1
			60	Frame Shift	-T	1
					-ATATCGCTGC			1
			117	Truncation	C -> T																		1	1
			123	Frame Shift	+C													1
			127	Frame Shift	CC -> GCA																1
			144	Frame Shift	(G)5 -> (G)4					1
			148	Frame Shift	AT -> GCG															1
mucD CDS	serine protease MucD	NP_249457.1	265	Frame Shift	-G																						1
			306	Frame Shift	(G)2 -> (G)3				1
multidrug resistance protein CDS	multidrug resistance protein	NP_253846.1	10	Frame Shift	+C														1
murG CDS	undecaprenyldiphospho-muramoylpentapeptide beta-N- acetylglucosaminyltransferase	NP_253102.1	290	Frame Shift	-C																						1
murI CDS	glutamate racemase	NP_253351.1	263	Frame Shift	(AACGACTA)2 -> (AACGACTA)3			1	1					1	1
mutS CDS	DNA mismatch repair protein MutS	NP_252310.1	519	Frame Shift	-GCCCTGGCCCGCG														1
			728	Frame Shift	(T)3 -> (T)2																						1
mvaT CDS	transcriptional regulator MvaT	NP_253005.1	48	Truncation	C -> T																						1
			111	Truncation	G -> A																	1
mvfR CDS	transcriptional regulator MvfR	NP_249694.1	178	Truncation	A -> T																						1
N-acetyl-D-glucosamine phosphotransferase systemtransporter CDS	N-acetyl-D-glucosamine phosphotransferase systemtransporter	NP_252450.1	285	Frame Shift	-C																	1
N-ethylammeline chlorohydrolase CDS	N-ethylammeline chlorohydrolase	NP_251860.1	16	Truncation	G -> A					1	1
NAD(P)H dehydrogenase CDS	NAD(P)H dehydrogenase	NP_249915.1	242	Frame Shift	(C)3 -> (C)2																						1
			258	Truncation	CCGA -> AGTG																						1
		NP_249916.1	194	Frame Shift	+T							1
					TGC -> CGCT									1				1	1
NADH pyrophosphatase CDS	NADH pyrophosphatase	NP_250514.1	146	Deletion	-GCA																						1
nalD CDS	transcriptional regulator	NP_252264.1	85	Frame Shift	-TGCGCTCGCTCTAC	1
			133	Frame Shift	-TG		1
napA CDS	nitrate reductase catalytic subunit	NP_249865.1	11	Frame Shift	-A	1	1	1	1	1	1	1	1	1	1	1	1	1	1	1	1	1	1	1	1	1	1
narG CDS	respiratory nitrate reductase subunit alpha	NP_252564.1	480	Truncation	G -> A					1	1
nfxB CDS	transcriptional regulator NfxB	NP_253290.1	182	Frame Shift	TCCAATCCGGCTC -> GC													1
nirB CDS	assimilatory nitrite reductase large subunit	NP_250472.1	60	Frame Shift	(T)3 -> (T)2																						1
nirF CDS	heme d1 biosynthesis protein NirF	NP_249207.1	251	Frame Shift	+AT																						1
nirJ CDS	heme d1 biosynthesis protein NirJ	NP_249202.1	143	Frame Shift	-A																						1
non-ribosomal peptide synthetase CDS	non-ribosomal peptide synthetase	NP_252017.1	309	Frame Shift	(C)3 -> (C)4																						1
nonribosomal peptide synthetase CDS	nonribosomal peptide synthetase	NP_252767.1	248	Frame Shift	-AG																						1
norB CDS	nitric oxide reductase subunit B	NP_249215.1	301	Deletion	(CCG)5 -> (CCG)4			1	1	1	1	1	1	1	1	1	1	1	1	1	1	1	1	1	1	1	1
np20 CDS	transcriptional regulator	NP_254186.1	87	Truncation	C -> T						1
nrdJa CDS	ribonucleoside-diphosphate reductase	NP_254184.1	519	Truncation	C -> A																						1
nuoB CDS	NADH-quinone oxidoreductase subunit B	NP_251328.1	106	Frame Shift	-A																						1
			203	Frame Shift	-C																						1
nuoF CDS	NADH dehydrogenase I subunit F	NP_251331.1	337	Frame Shift	(C)2 -> (C)3																						1
			348	Frame Shift	(C)3 -> (C)4																						1
			367	Frame Shift	(C)5 -> (C)6																						1
			393	Frame Shift	+G																						1
opdB CDS	OpdB proline porin	NP_251390.1	214	Truncation	GCCA -> TAGC	1
					GCCAGC -> TAGCTG		1
opr86 CDS	outer membrane protein Opr86	NP_252338.1	672	Frame Shift	-C					1
oprD CDS	porin D	NP_249649.1	176	Truncation	C -> A																		1	1
			373	Truncation	AG -> CT			1
oprF CDS	outer membrane porin F	NP_250468.1	29	Truncation	C -> A	1
oprI CDS	outer membrane lipoprotein OprI	NP_251543.1	47	Truncation	G -> T																						1
			54	Truncation	G -> T					1	1
oprL CDS	peptidoglycan associated lipoprotein OprL	NP_249664.1	144	Frame Shift	+CG																						1
oprM CDS	outer membrane protein OprM	NP_249118.1	92	Frame Shift	(G)3 -> (G)2																				1
ornithine cyclodeaminase CDS	ornithine cyclodeaminase	NP_253595.1	174	Truncation	G -> C																						1
ostA CDS	organic solvent tolerance protein OstA	NP_249286.1	687	Frame Shift	+G																						1
			800	Frame Shift	(A)3 -> (A)2					1	1	1	1							1	1	1
			806	Frame Shift	T -> CC					1	1	1	1
			809	Frame Shift	+C															1	1	1
oxidoreductase CDS	oxidoreductase	NP_249544.1	180	Frame Shift	-T																						1
		NP_250025.1	221	Truncation	C -> A																						1
		NP_250430.1	233	Frame Shift	-GA																						1
		NP_250571.1	92	Truncation	C -> T																						1
		NP_251069.1	21	Frame Shift	AA -> G																					1
		NP_252224.1	3	Truncation	+AG																						1
		NP_253203.1	581	Frame Shift	+C																						1
		NP_253673.1	632	Frame Shift	(C)6 -> (C)7																	1
pagL CDS	lipid A 3-O-deacylase	NP_253350.1	128	Insertion	+TTC																						1
pbpA CDS	penicillin-binding protein 2	NP_252692.1	80	Frame Shift	-CG																						1
pchD CDS	2,3-dihydroxybenzoate-AMP ligase	NP_252918.1	300	Truncation	C -> T					1	1
pchE CDS	dihydroaeruginoic acid synthetase	NP_252916.1	763	Truncation	G -> A					1	1
pchF CDS	pyochelin synthetase	NP_252915.1	24	Frame Shift	-CGATAGCGCAG																		1	1
			1677	Frame Shift	+T																						1
pcm CDS	protein-L-isoaspartate O-methyltransferase	NP_252314.1	167	Frame Shift	(C)6 -> (C)7														1
pcnB CDS	poly(A) polymerase	NP_253415.1	413	Truncation	G -> A																	1
pcoA CDS	copper resistance protein A	NP_250755.1	436	Deletion	-CCG																			1
					-TTCATGTCCATGCCG	1	1	1	1		1		1	1	1		1	1	1	1	1	1
					-ATGTCCATGCCG											1
				Frame Shift	-CATGCCG							1
					-CG					1
			439	Deletion	-TTCATG							1
pcrH CDS	regulatory protein PcrH	NP_250398.1	4	Insertion	+AAG	1	1	1	1	1	1	1	1	1	1	1	1	1	1	1	1	1	1	1	1	1	1
pcrR CDS	transcriptional regulator PcrR	NP_250395.1	121	Truncation	G -> A																						1
pctA CDS	chemotactic transducer PctA	NP_252999.1	197	Frame Shift	+CGAA																						1
pdxY CDS	pyridoxamine kinase	NP_254203.1	149	Frame Shift	+A																						1
pelB CDS	pellicle/biofilm biosynthesis protein PelB	NP_251753.1	689	Truncation	T -> A																						1
			769	Truncation	G -> A																1
pelG CDS	pellicle/biofilm biosynthesis Wzx-like polysaccharide transporter PelG	NP_251748.1	300	Truncation	G -> T																						1
pepA CDS	leucyl aminopeptidase	NP_252520.1	210	Frame Shift	-A																						1
pepN CDS	aminopeptidase	NP_251773.1	316	Truncation	G -> T																						1
peptide ABC transporter ATP-binding protein CDS	peptide ABC transporter ATP-binding protein	NP_253196.1	41	Truncation	A -> T																						1
peptide synthase CDS	peptide synthase	NP_251092.1	1429	Truncation	G -> A																	1
			1546	Deletion	GAATCAG -> C												1
			1557	Frame Shift	+A																						1
			3527	Frame Shift	G -> TT												1						1
			4908	Frame Shift	AAG -> C													1	1
			4915	Frame Shift	-G													1	1
pfeR CDS	two-component response regulator PfeR	NP_251376.1	12	Truncation	G -> A																						1
pfpI CDS	protease PfpI	NP_249046.1	128	Frame Shift	(G)3 -> (G)2																					1
pgm CDS	2,3-bisphosphoglycerate-independent phosphoglycerate mutase	NP_253818.1	431	Truncation	G -> T																						1
phaC1 CDS	poly(3-hydroxyalkanoic acid) synthase	NP_253743.1	424	Frame Shift	(C)4 -> (C)3																	1
phaC2 CDS	poly(3-hydroxyalkanoic acid) synthase	NP_253745.1	379	Frame Shift	-AC																						1
phaF CDS	polyhydroxyalkanoate synthesis protein PhaF	NP_253747.1	197	Frame Shift	-GG																					1
			198	Frame Shift	-C																					1
			199	Frame Shift	-GGCGG																					1
phage coat protein A CDS	phage coat protein A	NP_249415.1	2	Truncation	GGGTCT -> ACTGGA							1	1							1	1	1
			6	Truncation	ATGA -> TAAC								1
					ATGAAG -> TAACAA							1
					ATGAAGTTTG -> TAACAACGCA															1	1	1
			7	Truncation	GTTTGCGAGCCTG -> TGAGCATTAAGAC											1	1						1	1
			15	Frame Shift	+A															1	1	1
			16	Frame Shift	-C																1	1
			250	Insertion	+TGGCGA							1										1
			252	Insertion	+ATGGCG											1	1
			266	Deletion	-ATGACGGCGGCA												1
			274	Deletion	-GCG																			1
			295	Insertion	+GACGGCGACGGC																	1
			302	Deletion	-AAC														1								1
phage exclusion suppressor FxsA CDS	phage exclusion suppressor FxsA	NP_253077.1	156	Frame Shift	(TT)3 -> (TT)4	1	1	1	1					1	1			1	1				1	1	1	1
					(T)7 -> (T)8					1	1	1	1			1	1			1	1	1
pheC CDS	cyclohexadienyl dehydratase	NP_252165.1	109	Deletion	-GGCGCT																1
phnC CDS	phosphonate ABC transporter ATP-binding protein	NP_252074.1	255	Frame Shift	(G)4 -> (G)3														1
phoR CDS	two-component sensor PhoR	NP_254048.1	227	Frame Shift	(G)2 -> (G)3																						1
phosphoheptose isomerase CDS	phosphoheptose isomerase	NP_253115.1	70	Frame Shift	-A																						1
phospholipase CDS	phospholipase	NP_253029.1	239	Frame Shift	-G																						1
phosphoryl carrier protein CDS	phosphoryl carrier protein	NP_253156.1	55	Frame Shift	-C											1
phr CDS	deoxyribodipyrimidine photolyase	NP_253349.1	274	Truncation	C -> T					1	1
			327	Frame Shift	+T																						1
phuT CDS	heme-transporter PhuT	NP_253396.1	75	Frame Shift	+G																						1
phzH CDS	phenazine-modifying protein	NP_248741.1	473	Frame Shift	-A	1	1
pilA CDS	type 4 fimbrial protein PilA	NP_253215.1	3	Insertion	+AGC	1	1
pilD CDS	type 4 prepilin peptidase PilD	NP_253218.1	1	Deletion	-TGC			1	1	1	1	1	1	1	1					1	1	1			1	1
				Insertion	+ACA													1	1
pili assembly chaperone CDS	pili assembly chaperone	NP_253340.1	262	Truncation	C -> G																						1
pilJ CDS	twitching motility protein PilJ	NP_249102.1	294	Truncation	C -> T			1	1
pilQ CDS	type 4 fimbrial biogenesis outer membrane protein PilQ	NP_253727.1	33	Frame Shift	-AGTGC									1	1
			376	Frame Shift	-G											1
			403	Deletion	CTGGCCA -> G													1	1
pilS CDS	two-component sensor PilS	NP_253236.1	235	Truncation	C -> T																	1
pilY1 CDS	type 4 fimbrial biogenesis protein PilY1	NP_253244.1	224	Frame Shift	-AATTGCTG		1				1
			225	Truncation	-TGCT	1
			229	Truncation	-C	1	1				1						1			1		1
			232	Deletion	AACCA -> CT																				1	1
piv CDS	endopeptidase IV	NP_252864.1	68	Frame Shift	(C)6 -> (C)5														1
plcB CDS	phospholipase C	NP_248716.1	156	Frame Shift	-C																						1
plcN CDS	non-hemolytic phospholipase C	NP_252009.1	164	Frame Shift	-AT																						1
pldA CDS	phospholipase D	NP_252177.1	244	Frame Shift	-GA																						1
pmrA CDS	two-component regulator system response regulator PmrA	NP_253464.1	19	Frame Shift	(G)3 -> (G)2																						1
pnp CDS	polynucleotide phosphorylase	NP_253428.1	233	Truncation	C -> T																						1
			611	Frame Shift	+C																						1
pntAA CDS	NAD(P) transhydrogenase subunit alpha	NP_248885.1	160	Frame Shift	+A																						1
polB CDS	DNA polymerase II	NP_250577.1	277	Deletion	-ATC																						1
ponA CDS	penicillin-binding protein 1A	NP_253732.1	616	Insertion	+CCG	1	1	1	1					1	1	1	1	1	1				1	1	1	1	1
			727	Frame Shift	+T																						1
porin CDS	porin	NP_248931.1	24	Deletion	-GTGGACGTGCCCGGC					1	1
				Frame Shift	-TGCCCGGC																				1
			294	Truncation	G -> A																						1
		NP_252868.1	8	Frame Shift	(C)6 -> (C)5																	1
potA CDS	polyamine transporter ATP-binding protein PotA	NP_252297.1	4	Frame Shift	(C)6 -> (C)5							1	1									1
potassium efflux transporter CDS	potassium efflux transporter	NP_254205.1	42	Frame Shift	+T																						1
potB CDS	polyamine ABC transporter permease PotB	NP_252298.1	217	Frame Shift	-TGCCGGGCGTGGC	1	1
potD CDS	polyamine ABC transporter substrate-binding protein PotD	NP_252300.1	25	Truncation	T -> G																						1
			78	Frame Shift	+A																						1
poxB CDS	pyruvate dehydrogenase	NP_253984.1	314	Frame Shift	-CCCTCGAGGC	1	1
ppk CDS	polyphosphate kinase	NP_253929.1	648	Frame Shift	(C)2 -> (C)3																						1
pprA CDS	two-component sensor PprA	NP_252983.1	215	Frame Shift	-G																						1
			691	Frame Shift	(C)5 -> (C)6														1
			751	Frame Shift	+C																						1
			916	Insertion	+AGC			1	1	1	1	1	1	1	1	1		1	1	1	1	1	1	1	1	1
pprB CDS	two-component response regulator PprB	NP_252986.1	10	Frame Shift	CGTC -> ACT										1
			12	Truncation	T -> A										1
			19	Truncation	CAGGTGACC -> TAATACCAT									1	1
			25	Frame Shift	+T									1	1
pqqF CDS	coenzyme PQQ synthesis protein F	NP_250663.1	234	Deletion	(CCG)5 -> (CCG)4															1	1	1
pqqH CDS	peptidase	NP_250680.1	583	Frame Shift	-C																						1
prc CDS	tail-specific protease	NP_251947.1	195	Frame Shift	+TT																						1
prlC CDS	oligopeptidase A	NP_248757.1	116	Frame Shift	+T																						1
proC CDS	pyrroline-5-carboxylate reductase	NP_249084.1	170	Deletion	TGCGG -> CG																						1
proS CDS	proline--tRNA ligase	NP_249647.1	334	Frame Shift	+G																						1
protease CDS	protease	NP_250018.1	577	Truncation	GGT -> TGA	1	1
			582	Truncation	+AA		1
			640	Frame Shift	(A)3 -> (A)2			1	1	1	1	1	1	1	1	1	1	1	1	1	1	1	1	1	1	1	1
protein-glutamine gamma-glutamyltransferase CDS	protein-glutamine gamma-glutamyltransferase	NP_251563.1	178	Frame Shift	(G)5 -> (G)6																	1
pscH CDS	type III export protein PscH	NP_250412.1	113	Truncation	C -> T					1	1
pscK CDS	type III export protein PscK	NP_250415.1	168	Deletion	(GCGCCT)4 -> (GCGCCT)3	1	1		1			1	1			1	1	1	1
				Frame Shift	-CGCC			1		1	1				1					1	1		1	1
pscP CDS	translocation protein in type III secretion	NP_250386.1	9	Frame Shift	+A																						1
			56	Frame Shift	+GCTCTGG														1
				Insertion	+GCTCTTCGG	1	1	1	1					1	1			1		1	1
pslC CDS	biofilm formation protein PslC	NP_250923.1	219	Deletion	-CGCTATTTCGAC																1
			235	Frame Shift	+C			1
pslD CDS	biofilm formation protein PslD	NP_250924.1	10	Deletion	-ATGCTCGCC									1
			151	Frame Shift	-TC															1
			154	Frame Shift	+A															1
pslE CDS	biofilm formation protein PslE	NP_250925.1	376	Deletion	-GCA																						1
pslF CDS	biofilm formation protein PslF	NP_250926.1	394	Frame Shift	-C																						1
pslG CDS	biofilm formation protein PslG	NP_250927.1	2	Frame Shift	-C																						1
			324	Frame Shift	-CTCG																						1
			360	Frame Shift	+GATCG																						1
pslI CDS	biofilm formation protein PslI	NP_250929.1	322	Frame Shift	-G								1
pslK CDS	biofilm formation protein PslL	NP_250931.1	240	Frame Shift	+A																						1
ptsP CDS	phosphoenolpyruvate-protein phosphotransferase PtsP	NP_249028.1	577	Frame Shift	(C)3 -> (C)4														1
purH CDS	bifunctional phosphoribosylaminoimidazolecarboxamide formyltransferase/IMP cyclohydrolase	NP_253541.1	261	Frame Shift	CT -> GTT																						1
putP CDS	sodium/proline symporter PutP	NP_249474.1	110	Frame Shift	+C																						1
pvcC CDS	paerucumarin biosynthesis protein PvcC	NP_250946.1	123	Frame Shift	(C)2 -> (C)3																						1
pvdD CDS	pyoverdine synthetase D	NP_251089.1	754	Deletion	-GAA																			1
			2116	Truncation	A -> T																						1
pvdE CDS	pyoverdine biosynthesis protein PvdE	NP_251087.1	347	Frame Shift	(C)7 -> (C)8																	1
			438	Frame Shift	CA -> GAA											1	1						1	1
			442	Frame Shift	CAA -> GC											1	1						1	1
pvdJ CDS	pyoverdine biosynthesis protein PvdJ	NP_251090.2	924	Frame Shift	(CC)3 -> (CC)4																	1
			1987	Insertion	+AGC											1							1	1
			1991	Frame Shift	-GA											1	1						1	1
			1993	Frame Shift	TT -> A											1							1	1
			1999	Frame Shift	+G											1	1
			2001	Frame Shift	CT -> G											1
pvdL CDS	peptide synthase	NP_251114.1	226	Frame Shift	+G																						1
			2931	Truncation	G -> A																						1
			3405	Frame Shift	ACT -> GTCC																						1
			3636	Frame Shift	(A)2 -> (A)3																						1
pvdO CDS	pyoverdine biosynthesis protein PvdO	NP_251085.1	158	Frame Shift	+A																						1
pvdP CDS	pyoverdine biosynthesis protein PvdP	NP_251082.1	32	Insertion	+TCTTCGCGCAGG											1	1			1	1	1	1	1
pvdT CDS	pyoverdine biosynthesis protein PvdT	NP_251080.1	154	Frame Shift	+T																						1
pyocin protein CDS	pyocin protein	NP_252555.1	180	Truncation	CTG -> GAT																						1
pyoS5 CDS	pyocin S5	NP_249676.1	79	Frame Shift	-G																						1
			172	Truncation	G -> T																						1
pyrB CDS	aspartate carbamoyltransferase	NP_249093.1	171	Frame Shift	-G																						1
pyrG CDS	CTP synthetase	NP_252327.1	459	Frame Shift	(T)2 -> (T)3																						1
pyrR CDS	bifunctional pyrimidine regulatory protein PyrR/uracil phosphoribosyltransferase	NP_249094.1	167	Frame Shift	+T																						1
pyruvate carboxylase CDS	pyruvate carboxylase	NP_250091.1	1092	Frame Shift	-G																						1
pys2 CDS	pyocin-S2	NP_249841.1	301	Frame Shift	AC -> G	1	1
			303	Frame Shift	-G	1	1
			312	Frame Shift	GT -> CAG	1	1
queA CDS	S-adenosylmethionine--tRNA ribosyltransferase-isomerase	NP_252513.1	161	Truncation	G -> T																						1
quinone oxidoreductase CDS	quinone oxidoreductase	NP_251370.1	276	Frame Shift	-GG																						1
quiP CDS	acyl-homoserine lactone acylase QuiP	NP_249723.1	689	Deletion	-CTGCGCGCGAGG		1
			695	Frame Shift	-G		1
radA CDS	DNA repair protein RadA	NP_253299.1	298	Truncation	-CC																						1
rbfA CDS	ribosome-binding factor A	NP_253431.1	124	Insertion	(TCG)2 -> (TCG)3			1	1			1	1	1	1								1	1		1
recB CDS	exodeoxyribonuclease V subunit beta	NP_252974.1	356	Truncation	C -> A																						1
			457	Frame Shift	-A																						1
recD CDS	exodeoxyribonuclease V subunit alpha	NP_252973.1	328	Frame Shift	-AC																						1
recO CDS	DNA repair protein RecO	NP_249463.1	41	Insertion	+GTG																						1
resistance-nodulation-cell division (RND) effluxmembrane fusion protein CDS	resistance-nodulation-cell division (RND) effluxmembrane fusion protein	NP_250126.1	196	Frame Shift	+G																						1
		NP_252213.1	111	Truncation	C -> A																						1
resistance-nodulation-cell division (RND) effluxtransporter CDS	resistance-nodulation-cell division (RND) effluxtransporter	NP_248848.1	19	Truncation	G -> A																						1
			83	Frame Shift	+A																						1
			357	Insertion	+TTCGTCAGC											1
		NP_251216.1	735	Insertion	A -> GCTT																						1
			756	Frame Shift	(C)2 -> (C)3																						1
rfaE CDS	bifunctional heptose 7-phosphate kinase/heptose 1-phosphate adenyltransferase	NP_253683.1	473	Truncation	GCCTTT -> TCAGCG														1	1		1
rhlA CDS	rhamnosyltransferase subunit A	NP_252169.1	242	Frame Shift	(A)3 -> (A)2			1	1
rhlG CDS	3-oxoacyl-ACP reductase	NP_252077.1	177	Insertion	+TAT																						1
ribosomal large subunit pseudouridine synthase B CDS	ribosomal large subunit pseudouridine synthase B	NP_251869.1	103	Deletion	-AGGCGCGGCAGG	1
rimK CDS	ribosomal protein S6 modification protein	NP_253884.1	293	Frame Shift	(C)5 -> (C)4																	1
rmlD CDS	dTDP-4-dehydrorhamnose reductase	NP_253849.1	201	Frame Shift	TGC -> CG																						1
RNA polymerase-associated protein RapA CDS	RNA polymerase-associated protein RapA	NP_251998.1	824	Frame Shift	-G		1
			898	Frame Shift	-GG																						1
rne CDS	ribonuclease E	NP_251666.1	976	Insertion	(GCA)3 -> (GCA)4							1	1
			993	Frame Shift	-G				1
rnr CDS	exoribonuclease R	NP_253624.1	839	Insertion	(GCC)2 -> (GCC)3							1	1							1	1	1		1
rodA CDS	rod shape-determining protein	NP_252691.1	360	Frame Shift	+A																						1
rplC CDS	50S ribosomal protein L3	NP_252953.1	22	Frame Shift	+A																						1
			37	Truncation	G -> A																						1
rplM CDS	50S ribosomal protein L13	NP_253123.1	135	Frame Shift	-TG		1
rpoB CDS	DNA-directed RNA polymerase subunit beta	NP_252960.1	339	Truncation	C -> A																						1
rpoC CDS	DNA-directed RNA polymerase subunit beta'	NP_252959.1	701	Frame Shift	+CG																						1
rpoN CDS	RNA polymerase factor sigma-54	NP_253152.1	78	Frame Shift	(C)5 -> (C)4	1	1
					(C)5 -> (C)6																		1	1
			328	Frame Shift	-G													1	1
rpsH CDS	30S ribosomal protein S8	NP_252939.1	74	Frame Shift	-CC																						1
rpsU CDS	30S ribosomal protein S21	NP_249270.1	5	Frame Shift	+C																						1
rRNA large subunit methyltransferase K/L CDS	ribosomal RNA large subunit methyltransferase K/L	NP_251738.1	261	Frame Shift	+C																						1
			416	Frame Shift	+CC																	1
sdaA CDS	L-serine dehydratase	NP_251133.1	109	Frame Shift	-TC																						1
semialdehyde dehydrogenase CDS	semialdehyde dehydrogenase	NP_249944.1	507	Frame Shift	+A																						1
sensor protein CDS	sensor protein	NP_249872.1	322	Frame Shift	-C																						1
sensor/response regulator hybrid protein CDS	sensor/response regulator hybrid protein	NP_250302.1	503	Frame Shift	-GTCGCCGGCGGCC									1	1
		NP_250867.1	22	Truncation	C -> T																				1	1
		NP_251273.1	13	Frame Shift	-A													1	1
		NP_252152.1	786	Deletion	-CCC	1	1	1	1					1	1	1	1	1	1	1	1	1			1	1
					CCCC -> T					1	1	1	1										1	1			1
		NP_252801.1	696	Truncation	C -> A																						1
serA CDS	D-3-phosphoglycerate dehydrogenase	NP_249007.1	191	Frame Shift	+G																						1
			271	Truncation	T -> A																						1
serC CDS	3-phosphoserine/phosphohydroxythreonine aminotransferase	NP_251857.1	143	Frame Shift	+AC																						1
short-chain dehydrogenase CDS	short-chain dehydrogenase	NP_250070.1	134	Frame Shift	-GGAAGTGATGT	1	1
		NP_250518.1	189	Frame Shift	ACA -> C																				1	1
			240	Deletion	-GAA			1	1					1	1
		NP_250789.1	251	Insertion	GT -> ACGAA			1						1			1	1			1		1	1
			252	Frame Shift	+G																						1
				Insertion	+GAA						1									1		1
		NP_250832.1	120	Frame Shift	(G)5 -> (G)6														1
			202	Frame Shift	AC -> CAG		1
			223	Frame Shift	CCG -> GATC	1	1
		NP_252646.1	64	Truncation	C -> A																						1
		NP_252851.1	83	Frame Shift	(T)3 -> (T)4																						1
		NP_253594.1	205	Frame Shift	+C																						1
		NP_253718.1	164	Frame Shift	-T			1	1					1	1
			307	Truncation	C -> T													1	1
sodium/hydrogen antiporter CDS	sodium/hydrogen antiporter	NP_252350.1	198	Frame Shift	+A																						1
soxD CDS	sarcosine oxidase subunit delta	NP_254104.1	8	Frame Shift	(C)5 -> (C)6																	1
spermidine/putrescine-binding protein CDS	spermidine/putrescine-binding protein	NP_251401.1	14	Insertion	(CCTCGC)2 -> (CCTCGC)3											1	1						1	1
spuD CDS	putrescine ABC transporter substrate-binding protein SpuD	NP_248991.1	42	Frame Shift	+T																						1
spuF CDS	polyamine transporter PotG	NP_248993.1	17	Truncation	C -> T																	1
			241	Truncation	C -> G																						1
ssb CDS	single-stranded DNA-binding protein	NP_252922.1	136	Deletion	(CTG)3 -> (CTG)2																		1	1
str CDS	streptomycin 3''-phosphotransferase	NP_250549.1	269	Frame Shift	+CA																						1
			272	Frame Shift	-G																						1
sugar efflux transporter CDS	sugar efflux transporter	NP_252802.1	313	Frame Shift	+C																						1
sulfate transporter CDS	sulfate transporter	NP_251253.1	209	Truncation	G -> A							1	1
tatB CDS	sec-independent translocase	NP_253756.1	112	Deletion	-TGCGGTTCCGCC			1	1					1	1
taurine ABC transporter permease CDS	taurine ABC transporter permease	NP_252625.1	129	Truncation	A -> T																						1
taurine-binding protein CDS	taurine-binding protein	NP_252627.1	60	Frame Shift	+C																						1
tesB CDS	acyl-CoA thioesterase II	NP_252631.1	196	Truncation	T -> A																						1
thiamine pyrophosphate protein CDS	thiamine pyrophosphate protein	NP_250725.1	296	Frame Shift	(G)5 -> (G)4																	1
		NP_250798.1	18	Frame Shift	(G)6 -> (G)7														1
thiC CDS	thiamine biosynthesis protein ThiC	NP_253660.1	50	Frame Shift	(G)5 -> (G)4																	1
thiL CDS	thiamine monophosphate kinase	NP_252740.1	318	Frame Shift	(T)2 -> (T)3													1	1
thiol:disulfide interchange protein DsbD CDS	thiol:disulfide interchange protein DsbD	NP_251168.1	147	Insertion	+ACGGCG											1	1
			530	Frame Shift	+AC																						1
thrS CDS	threonine--tRNA ligase	NP_251434.1	467	Frame Shift	-A																						1
tonB1 CDS	transporter TonB	NP_254218.1	217	Insertion	+GGG	1	1	1	1	1	1	1	1	1	1	1	1			1	1	1			1	1
tonB2 CDS	transporter TonB	NP_248888.1	172	Frame Shift	-C															1	1	1
			174	Frame Shift	-CC															1
					-CCCGGCG																1
					-CCCGGCGCCGC																	1
			177	Frame Shift	-GC															1
tonB3 CDS	transporter TonB	NP_249097.1	178	Frame Shift	(G)3 -> (G)2																						1
TonB-dependent receptor CDS	TonB-dependent receptor	NP_249962.1	474	Frame Shift	-CAGCC																1
			566	Frame Shift	CACCCTCG -> AGCGAGT														1
		NP_250612.1	4	Frame Shift	(C)6 -> (C)7																	1
		NP_251601.1	394	Insertion	+ATA	1	1
		NP_251958.1	113	Frame Shift	-TCATCACCGTCGA																				1	1
toxA CDS	exotoxin A	NP_249839.1	384	Deletion	-GCC																						1
toxin transporter CDS	toxin transporter	NP_252832.1	275	Frame Shift	-A																						1
tpiA CDS	triosephosphate isomerase	NP_253436.1	119	Truncation	G -> T																						1
			157	Truncation	C -> A																						1
transcriptional regulator CDS	transcriptional regulator	NP_248722.1	2	Truncation	G -> T	1	1	1	1	1	1	1	1	1	1					1	1	1
		NP_248813.1	113	Frame Shift	-AC																						1
		NP_248871.1	150	Frame Shift	+A																						1
		NP_248959.1	354	Truncation	G -> A																	1
		NP_248970.1	192	Frame Shift	(G)5 -> (G)6																	1
		NP_249168.1	19	Frame Shift	-A					1	1
			20	Frame Shift	-T																						1
		NP_249170.1	96	Frame Shift	+A							1	1
		NP_249224.1	32	Frame Shift	+A																						1
			233	Frame Shift	G -> AA		1
			235	Frame Shift	AGCCGATAGAGG -> CTTCAGCGAAACCT		1
		NP_249255.1	280	Frame Shift	(A)4 -> (A)3															1	1	1
		NP_249482.1	9	Truncation	C -> G																				1	1
		NP_249519.1	192	Frame Shift	+AGAT																						1
		NP_249555.1	44	Deletion	-CGG																						1
		NP_249829.1	159	Deletion	-AGT																						1
		NP_249833.1	117	Frame Shift	(C)2 -> (C)3																						1
		NP_249887.1	414	Frame Shift	-A							1	1
		NP_249914.1	289	Frame Shift	-A			1						1	1			1	1								1
		NP_249974.1	179	Insertion	+CCC													1	1
		NP_250038.1	149	Frame Shift	(G)6 -> (G)5																	1
		NP_250050.1	202	Deletion	-CCGTCG			1	1	1	1	1	1	1	1	1	1	1	1	1	1	1	1	1	1	1
			204	Frame Shift	-C																						1
		NP_250094.1	8	Frame Shift	-G	1	1
		NP_250181.1	251	Frame Shift	(GG)3 -> (GG)4																	1
		NP_250429.1	267	Frame Shift	(G)5 -> (G)4																	1
		NP_250450.1	762	Truncation	+G																						1
		NP_250695.1	477	Truncation	C -> A	1	1																		1	1	1
		NP_250710.1	43	Frame Shift	(G)4 -> (G)5											1
			49	Truncation	C -> G													1
			62	Frame Shift	-ATGTGCGACCG																		1	1
			74	Frame Shift	-G	1	1
			129	Frame Shift	-TCGAGAAGCAGGG					1	1
		NP_250718.1	50	Frame Shift	(G)5 -> (G)4																	1
		NP_250737.1	155	Insertion	+GGC							1	1
		NP_250910.1	302	Frame Shift	+GC													1	1
		NP_250971.1	74	Frame Shift	+G																						1
		NP_251237.1	5	Frame Shift	(C)3 -> (C)4	1	1	1	1	1	1	1	1	1	1	1	1	1	1	1	1	1	1	1	1	1	1
		NP_251394.1	14	Frame Shift	+CG																				1	1
			302	Truncation	CT -> GCTA	1	1
			307	Frame Shift	TAG -> CC	1	1
			316	Truncation	GA -> TC		1
		NP_251528.1	210	Truncation	G -> T																						1
		NP_251620.1	25	Frame Shift	-C																						1
		NP_251717.1	130	Frame Shift	(C)2 -> (C)3																						1
		NP_251814.1	302	Frame Shift	(C)3 -> (C)2							1	1
		NP_252534.1	154	Frame Shift	(G)4 -> (G)5																	1
		NP_252662.1	162	Frame Shift	-C																						1
		NP_252684.1	9	Frame Shift	(C)3 -> (C)2	1	1
		NP_252710.1	343	Frame Shift	AAATC -> T													1
		NP_252783.1	119	Frame Shift	-T																						1
		NP_252809.1	127	Frame Shift	+GC																						1
			141	Frame Shift	-GG																						1
			288	Frame Shift	(G)5 -> (G)6																	1
		NP_252854.1	57	Frame Shift	(C)5 -> (C)6														1
			65	Frame Shift	(T)2 -> (T)3																						1
		NP_252873.1	132	Truncation	C -> T																						1
		NP_252892.1	189	Frame Shift	+TG																						1
		NP_252978.1	141	Truncation	C -> T																	1
		NP_253031.1	175	Frame Shift	-C																						1
		NP_253589.1	94	Frame Shift	+TGGA																						1
		NP_253772.1	293	Frame Shift	+A																						1
		NP_253866.1	291	Frame Shift	(C)2 -> (C)3															1	1	1					1
		NP_254115.1	221	Truncation	-G																						1
		NP_254118.1	299	Deletion	-CCAGCGGCG			1	1
		NP_254125.1	138	Frame Shift	+C																						1
			270	Deletion	-AGGCTGCGC				1
transglycosylase CDS	transglycosylase	NP_249862.1	335	Frame Shift	-T																						1
transmembrane sensor CDS	transmembrane sensor	NP_248840.1	270	Frame Shift	+A																						1
		NP_249992.1	173	Frame Shift	-G																						1
		NP_252099.1	47	Deletion	-CAGCGC							1	1
transporter CDS	transporter	NP_250210.1	138	Frame Shift	(C)3 -> (C)2																						1
		NP_251343.1	435	Truncation	C -> T																						1
		NP_252652.1	7	Frame Shift	(C)6 -> (C)5																	1
		NP_253055.1	171	Frame Shift	(C)5 -> (C)6																	1
transposase CDS	transposase	YP_008719729.1	2	Frame Shift	(C)2 -> (C)3	1
			4	Truncation	C -> T	1
			9	Frame Shift	(T)4 -> (T)3	1										1											1
			11	Frame Shift	-A		1																	1
			15	Truncation	CAC -> TGA	1
			231	Truncation	C -> T							1	1
treA CDS	trehalase	NP_251106.1	35	Insertion	+CGTCCT			1	1			1	1		1						1	1				1
			515	Deletion	(GGC)4 -> (GGC)3					1	1
			527	Truncation	G -> A											1	1
trpG CDS	anthranilate synthase component II	NP_249340.1	102	Frame Shift	(G)2 -> (G)3																						1
two-component response regulator CDS	two-component response regulator	NP_249848.1	161	Frame Shift	-T																						1
		NP_252036.1	440	Frame Shift	(CG)5 -> (CG)4														1
			507	Insertion	(CCC)2 -> (CCC)3																	1
two-component sensor CDS	two-component sensor	NP_248868.1	146	Insertion	+ACTGGCGGG	1	1	1	1					1	1
		NP_249291.1	673	Deletion	-TGG																						1
		NP_249849.1	246	Truncation	G -> T																						1
		NP_251261.1	7	Truncation	G -> A			1	1					1	1
		NP_251961.1	648	Insertion	+TTC																						1
			1143	Frame Shift	-T																						1
		NP_252725.1	210	Insertion	(CCATGC)2 -> (CCATGC)3											1	1
		NP_253088.1	50	Frame Shift	(C)6 -> (C)7														1
		NP_253573.1	112	Frame Shift	-C																						1
type II secretion system protein CDS	type II secretion system protein	NP_249374.1	73	Frame Shift	+C	1	1	1	1	1	1	1	1	1	1	1	1	1	1	1	1	1	1	1	1	1	1
UDP-glucose 6-dehydrogenase CDS	UDP-glucose 6-dehydrogenase	NP_250712.1	208	Frame Shift	TTC -> AG															1	1
uppS CDS	ditrans,polycis-undecaprenyl-diphosphate synthase	NP_252342.1	203	Insertion	+ATA																						1
vanB CDS	vanillate O-demethylase	NP_253592.1	175	Frame Shift	-C																						1
vgrG1 CDS	type VI secretion system protein VgrG	NP_248781.1	492	Frame Shift	(G)3 -> (G)2																						1
waaC CDS	heptosyltransferase I	NP_253698.1	355	Truncation	G -> A																						1
waaL CDS	O-antigen ligase WaaL	NP_253686.1	400	Truncation	GCGCCT -> TCCTGA												1							1
wapR CDS	alpha-1,3-rhamnosyltransferase WapR	NP_253687.1	295	Frame Shift	TC -> GCT											1	1						1	1	1	1	1
wbpM CDS	nucleotide sugar epimerase/dehydratase WbpM	NP_251831.1	367	Truncation	C -> A									1
			411	Deletion	-GGCCTGCACCGC						1
				Frame Shift	-CCGC					1
wbpW CDS	phosphomannose isomerase/mannose-1-phosphate guanylyl transferase	NP_254139.1	169	Frame Shift	(C)5 -> (C)4																						1
wspE CDS	chemotaxis sensor/effector fusion protein	NP_252393.1	95	Frame Shift	-A																						1
xcpP CDS	type II secretion system protein N	NP_251794.1	145	Frame Shift	-ACGCGGTCTA							1	1
xcpQ CDS	type II secretion system protein D	NP_251795.1	64	Frame Shift	-A																						1
xcpS CDS	type II secretion system protein F	NP_251792.1	89	Frame Shift	-AG																						1
xcpT CDS	type II secretion system protein G	NP_251791.1	51	Truncation	T -> A																						1
xdhB CDS	xanthine dehydrogenase	NP_250214.1	97	Frame Shift	+AG																						1
xqhA CDS	secretion protein XqhA	NP_250559.1	306	Truncation	C -> T																						1
ygbP CDS	2-C-methyl-D-erythritol 4-phosphate cytidylyltransferase	NP_252323.1	88	Frame Shift	C -> TG																						1
Grand Total (ABX average=67)						73	81	69	59	59	66	58	60	66	63	57	54	66	85	68	67	130	66	75	42	47	490
Isolate *365 and *381 are CF Pa reference strains belong to clonal type DK40 from different patients (Marvig et al., 2014).
521
